# Supplementary material for: Discovery of a simple iron catalyst reveals the intimate steps of C–H amination to form C–N bonds
Source: Chem Sci. 2022 Dec 28;14(11):2849–59. doi: 10.1039/d2sc04170g (PMC10016609; doi:10.1039/d2sc04170g)
Supplement: SC-014-D2SC04170G-s002 [file SC-014-D2SC04170G-s002.cif]

# Electronic Supplementary Material (ESI) for Chemical Science.
# This journal is © The Royal Society of Chemistry 2023

####################################################################### 
# 
# This file contains crystal structure data downloaded from the 
# Cambridge Structural Database (CSD) hosted by the Cambridge 
# Crystallographic Data Centre (CCDC).
# 
# Full information about CCDC data access policies and citation 
# guidelines are available at http://www.ccdc.cam.ac.uk/access/V1 
# 
# Audit and citation data items may have been added by the CCDC. 
# Please retain this information to preserve the provenance of 
# this file and to allow appropriate attribution of the data. 
# 
#######################################################################

data_21MA168_WS381
_database_code_depnum_ccdc_archive 'CCDC 2171951'
loop_
_audit_author_name
_audit_author_address
'XRD service University of Bern'
;University of Bern
Switzerland
;
_audit_update_record             
;
2022-05-10 deposited with the CCDC.	2022-12-28 downloaded from the CCDC.
;

_audit_creation_date             2021-09-13T10:21:16-00:00

#----------------------------------------------------------------------------#
#                   CHEMICAL INFORMATION                                     #
#----------------------------------------------------------------------------#

_chemical_formula_moiety         'C24 H53 Fe N3 Si4'
_chemical_formula_sum            'C24 H53 Fe N3 Si4'
_chemical_formula_weight         551.9

#----------------------------------------------------------------------------#
#                   UNIT CELL INFORMATION                                    #
#----------------------------------------------------------------------------#

_symmetry_cell_setting           monoclinic
_symmetry_space_group_name_H-M   'P 1 21/n 1'
_symmetry_space_group_name_Hall  '-P 2yn'
_symmetry_Int_Tables_number      14
loop_
_symmetry_equiv_pos_as_xyz
'x, y, z'
'-x+1/2, y+1/2, -z+1/2'
'-x, -y, -z'
'x-1/2, -y-1/2, z-1/2'

_cell_length_a                   18.67067(17)
_cell_length_b                   18.94109(18)
_cell_length_c                   18.90816(17)
_cell_angle_alpha                90
_cell_angle_beta                 94.3084(8)
_cell_angle_gamma                90
_cell_volume                     6667.84(11)
_cell_formula_units_Z            8
_cell_measurement_temperature    173.01(10)
_cell_measurement_reflns_used    47958
_cell_measurement_theta_min      3.197
_cell_measurement_theta_max      78.754

#----------------------------------------------------------------------------#
#                   CRYSTAL INFORMATION                                      #
#----------------------------------------------------------------------------#

_exptl_crystal_description       block
_exptl_crystal_colour            colourless
_exptl_crystal_size_max          0.258
_exptl_crystal_size_mid          0.226
_exptl_crystal_size_min          0.083
_exptl_crystal_density_diffrn    1.1
_exptl_crystal_F_000             2400
loop_
_exptl_crystal_face_index_h
_exptl_crystal_face_index_k
_exptl_crystal_face_index_l
_exptl_crystal_face_perp_dist
1 1 -1 0.1197
-1 -1 1 0.1063
1 0 -1 0.086
-1 0 1 0.1187
-1 1 1 0.1033
1 -1 -1 0.1138
1 1 0 0.1176
-1 -1 0 0.0431
-1 0 0 0.0296
1 0 0 0.0536
1 -1 0 0.1052
1 1 1 0.1229
-1 -1 -1 0.1021
1 0 1 0.0964
-1 0 -1 0.1004
-1 1 -1 0.0941
1 -1 1 0.0941
0 1 0 0.1505
0 -1 0 0.1001
0 1 -1 0.1174
0 -9 -9 0.1183
1 -9 9 0.1052
1 4 12 0.1229
-1 6 -11 0.1023
-1 10 -7 0.1194

loop_
_exptl_oxdiff_crystal_face_indexfrac_h
_exptl_oxdiff_crystal_face_indexfrac_k
_exptl_oxdiff_crystal_face_indexfrac_l
_exptl_oxdiff_crystal_face_x
_exptl_oxdiff_crystal_face_y
_exptl_oxdiff_crystal_face_z
1.0006 0.9992 -0.9995 0.1297 -0.0087 -0.047
-1.0006 -0.9992 0.9995 -0.1297 0.0087 0.047
1.0003 -0.0009 -0.9994 0.1074 0.0129 0.0282
-1.0003 0.0009 0.9994 -0.1074 -0.0129 -0.0282
-1.0001 1.001 0.9994 -0.0851 -0.0346 -0.1034
1.0001 -1.001 -0.9994 0.0851 0.0346 0.1034
0.9999 1.0001 0.001 0.0743 0.0426 -0.0783
-0.9999 -1.0001 -0.001 -0.0743 -0.0426 0.0783
-0.9997 0 -0.001 -0.052 -0.0642 0.0031
0.9997 0 0.001 0.052 0.0642 -0.0031
0.9995 -1.0001 0.001 0.0297 0.0859 0.072
0.9993 1.0011 1.0014 0.0188 0.0939 -0.1096
-0.9993 -1.0011 -1.0014 -0.0188 -0.0939 0.1096
0.9991 0.001 1.0014 -0.0034 0.1156 -0.0345
-0.9991 -0.001 -1.0014 0.0034 -0.1156 0.0345
-0.9988 0.9991 -1.0014 0.0257 -0.1372 -0.0407
0.9988 -0.9991 1.0014 -0.0257 0.1372 0.0407
0.0002 1.0001 0 0.0223 -0.0216 -0.0752
-0.0002 -1.0001 0 -0.0223 0.0216 0.0752
0.0009 0.9991 -1.0004 0.0777 -0.073 -0.0439
0.0035 -9.0093 -9.0039 0.2983 -0.2672 0.9585
0.9919 -8.9922 9.005 -0.647 0.7211 0.3916
0.9931 4.0117 12.0062 -0.5238 0.5937 -0.6797
-0.9914 5.99 -11.0059 0.6911 -0.7588 -0.1034
-0.9929 9.9942 -7.0041 0.5585 -0.6401 -0.5294


#----------------------------------------------------------------------------#
#                   ABSORPTION CORRECTION                                    #
#----------------------------------------------------------------------------#

_exptl_absorpt_coefficient_mu    5.11
_exptl_absorpt_correction_type   multi-scan
_exptl_absorpt_process_details   
;
        CrysAlisPro 1.171.41.112a (Rigaku Oxford Diffraction, 2021)
        Empirical absorption correction using spherical harmonics,
        implemented in SCALE3 ABSPACK scaling algorithm.
;
_exptl_absorpt_correction_T_min  0.33475
_exptl_absorpt_correction_T_max  1
_shelx_estimated_absorpt_T_min   0.352
_shelx_estimated_absorpt_T_max   0.676
_oxdiff_exptl_absorpt_empirical_details 
;
        Empirical correction (ABSPACK) includes:
        - Absorption correction using spherical harmonics
        - Frame scaling
;
_oxdiff_exptl_absorpt_empirical_full_max 2.026
_oxdiff_exptl_absorpt_empirical_full_min 0.603

#----------------------------------------------------------------------------#
#                   DATA COLLECTION                                          #
#----------------------------------------------------------------------------#

_diffrn_source                   'micro-focus sealed X-ray tube'
_diffrn_source_type              'PhotonJet (Cu) X-ray Source'
_diffrn_ambient_temperature      173.01(10)
_diffrn_ambient_environment      N~2~
_diffrn_radiation_wavelength     1.54184
_diffrn_radiation_type           'Cu K\a'
_diffrn_radiation_monochromator  mirror
_diffrn_radiation_probe          x-ray
_diffrn_detector                 'Hybrid Pixel Array Detector'
_diffrn_detector_type            HyPix
_diffrn_detector_area_resol_mean 10
_diffrn_orient_matrix_type       
'CrysAlisPro convention (1999,Acta A55,543-557)'
_diffrn_orient_matrix_ub_11      0.0520583
_diffrn_orient_matrix_ub_12      0.0222479
_diffrn_orient_matrix_ub_13      -0.0553709
_diffrn_orient_matrix_ub_21      0.0642145
_diffrn_orient_matrix_ub_22      -0.0216599
_diffrn_orient_matrix_ub_23      0.0513757
_diffrn_orient_matrix_ub_31      -0.0031055
_diffrn_orient_matrix_ub_32      -0.0751707
_diffrn_orient_matrix_ub_33      -0.0312351
_diffrn_measurement_device       'four-circle diffractometer'
_diffrn_measurement_device_type  'XtaLAB Synergy, Dualflex, HyPix'
_diffrn_measurement_method       '\w scans'
_diffrn_reflns_av_R_equivalents  0.0583
_diffrn_reflns_av_unetI/netI     0.0601
_diffrn_reflns_number            132519
_diffrn_reflns_limit_h_min       -23
_diffrn_reflns_limit_h_max       23
_diffrn_reflns_limit_k_min       -23
_diffrn_reflns_limit_k_max       22
_diffrn_reflns_limit_l_min       -23
_diffrn_reflns_limit_l_max       23
_diffrn_reflns_theta_min         3.208
_diffrn_reflns_theta_max         76.739
_diffrn_reflns_theta_full        67.684
_diffrn_measured_fraction_theta_full 1
_diffrn_measured_fraction_theta_max 0.999
_diffrn_reflns_Laue_measured_fraction_full 1
_diffrn_reflns_Laue_measured_fraction_max 0.999
_diffrn_reflns_point_group_measured_fraction_full 1
_diffrn_reflns_point_group_measured_fraction_max 0.999
_reflns_Friedel_coverage         0
_reflns_number_total             14043
_reflns_number_gt                12093
_reflns_threshold_expression     'I > 2\s(I)'
_diffrn_measurement_details      
;
        List of Runs (angles in degrees, time in seconds):
  # Type    Start    End  Width  t~exp~   \w     \q     \k     \f   Frames
#--------------------------------------------------------------------------
  1  \w    -35.00  52.00   0.50    2.50    --  -23.00  29.00  37.00  174
  2  \w    -97.00 -10.00   0.50    2.50    --  -23.00 -29.00-123.00  174
  3  \w    -26.00  31.00   0.50    2.50    --   47.70 -29.00-123.00  114
  4  \w     35.00 123.00   0.50    2.50    --   47.70  29.00  37.00  176
  5  \w    101.00 177.00   0.50   10.00    --  113.25  29.00  37.00  152
  6  \w    -36.00  49.00   0.50    2.50    --  -23.00  45.00 -90.00  170
  7  \w    -36.00  49.00   0.50    2.50    --  -23.00  45.00  90.00  170
  8  \w    -70.00 -12.00   0.50    2.50    --  -23.00 125.00-180.00  116
  9  \w    -70.00 -12.00   0.50    2.50    --  -23.00 125.00  60.00  116
 10  \w     25.00 120.00   0.50    2.50    --   47.70  77.00 150.00  190
 11  \w     33.00 120.00   0.50    2.50    --   47.70  57.00 120.00  174
 12  \w     36.00 121.00   0.50    2.50    --   47.70  38.00-150.00  170
 13  \w     25.00 120.00   0.50    2.50    --   47.70  77.00-180.00  190
 14  \w     25.00 120.00   0.50    2.50    --   47.70  77.00 120.00  190
 15  \w     91.00 177.00   0.50   10.00    --  113.25  76.00 158.58  172
 16  \w     97.00 177.00   0.50   10.00    --  113.25  61.00 120.00  160
 17  \w     42.00  67.00   0.50   10.00    --  113.25 -61.00  60.00   50
 18  \w    101.00 128.00   0.50   10.00    --  113.25  45.00 120.00   54
 19  \w     91.00 117.00   0.50   10.00    --  113.25  77.00  60.00   52
 20  \w     42.00  68.00   0.50   10.00    --  113.25 -61.00 -60.00   52
 21  \w    136.00 177.00   0.50   10.00    --  113.25  77.00-180.00   82
 22  \w     91.00 117.00   0.50   10.00    --  113.25  77.00-180.00   52
 23  \w    101.00 135.00   0.50   10.00    --  113.25  45.00 112.18   68
 24  \w     92.00 119.00   0.50   10.00    --  113.25  73.00 157.41   54
 25  \w     97.00 123.00   0.50   10.00    --  113.25  61.00 150.00   52
 26  \w     51.00  95.00   0.50   10.00    --  113.25 -94.00 120.00   88
 27  \w     44.00  87.00   0.50   10.00    --  113.25 -77.00 -30.00   86
 28  \w    102.00 128.00   0.50   10.00    --  113.25  30.00  90.00   52
 29  \w    102.00 127.00   0.50   10.00    --  113.25  45.00 150.00   50
 30  \w     93.00 121.00   0.50   10.00    --  113.25  71.00  75.57   56
 31  \w     42.00  67.00   0.50   10.00    --  113.25 -61.00-150.00   50
 32  \w     97.00 123.00   0.50   10.00    --  113.25  61.00-180.00   52
 33  \w    130.00 176.00   0.50   10.00    --  113.25  77.00  90.00   92
 34  \w     42.00  99.00   0.50   10.00    --  113.25 -77.00  60.00  114
 35  \w    101.00 173.00   0.50   10.00    --  113.25  86.00 -47.52  144
 36  \w    100.00 172.00   0.50   10.00    --  113.25  51.00-162.62  144
 37  \w     91.00 117.00   0.50   10.00    --  113.25  77.00  90.00   52
 38  \w     42.00  67.00   0.50   10.00    --  113.25 -61.00  90.00   50
 39  \w     94.00 120.00   0.50   10.00    --  113.25  68.00 157.73   52
 40  \w     98.00 158.00   0.50   10.00    --  113.25  61.00  90.00  120
 41  \w    118.00 175.00   0.50   10.00    --  113.25  52.00-115.77  114
 42  \w     91.00 118.00   0.50   10.00    --  113.25  76.00 116.79   54
 43  \w     55.00  96.00   0.50   10.00    --  113.25 -94.00 -60.00   82
 44  \w     42.00  67.00   0.50   10.00    --  113.25 -61.00 -90.00   50
 45  \w     50.00  97.00   0.50   10.00    --  113.25 -94.00 150.00   94
 46  \w    101.00 139.00   0.50   10.00    --  113.25  30.00-180.00   76
 47  \w     98.00 123.00   0.50   10.00    --  113.25  61.00  60.00   50
 48  \w    123.00 149.00   0.50   10.00    --  113.25  77.00 120.00   52
 49  \w     42.00  86.00   0.50   10.00    --  113.25 -72.00 152.78   88
 50  \w    101.00 128.00   0.50   10.00    --  113.25  52.00 162.62   54
 51  \w    101.00 135.00   0.50   10.00    --  113.25  47.00 143.11   68
 52  \w     91.00 118.00   0.50   10.00    --  113.25  77.00 120.00   54
 53  \w     66.00 100.00   0.50   10.00    --  113.25 -77.00-180.00   68
 54  \w    127.00 177.00   0.50   10.00    --  113.25  71.00  75.57  100
 55  \w    101.00 170.00   0.50   10.00    --  113.25  45.00-150.00  138
 56  \w    101.00 134.00   0.50   10.00    --  113.25  45.00  90.00   66
 57  \w    102.00 127.00   0.50   10.00    --  113.25  30.00 150.00   50
 58  \w    142.00 169.00   0.50   10.00    --  113.25  42.00  59.80   54
 59  \w    131.00 177.00   0.50   10.00    --  113.25  45.00 150.00   92
 60  \w     42.00  67.00   0.50   10.00    --  113.25 -61.00 120.00   50
 61  \w     42.00  67.00   0.50   10.00    --  113.25 -61.00 150.00   50
 62  \w     43.00  72.00   0.50   10.00    --  113.25-102.00  66.59   58
 63  \w    110.00 137.00   0.50   10.00    --  113.25  45.00  60.00   54
 64  \w    103.00 128.00   0.50   10.00    --  113.25  30.00-150.00   50
 65  \w    102.00 127.00   0.50   10.00    --  113.25  46.00 140.11   50
 66  \w    104.00 176.00   0.50   10.00    --  113.25  45.00 173.85  144
 67  \w     91.00 118.00   0.50   10.00    --  113.25  77.00 150.00   54
 68  \w     43.00 104.00   0.50   10.00    --  113.25-114.00 -55.85  122
;

#----------------------------------------------------------------------------#
#                   COMPUTER PROGRAMS USED                                   #
#----------------------------------------------------------------------------#

_computing_data_collection       'CrysAlisPro 1.171.41.112a (Rigaku OD, 2021)'
_computing_cell_refinement       'CrysAlisPro 1.171.41.112a (Rigaku OD, 2021)'
_computing_data_reduction        'CrysAlisPro 1.171.41.112a (Rigaku OD, 2021)'
_computing_structure_solution    'SHELXT 2018/2 (Sheldrick, 2018)'
_computing_structure_refinement  'SHELXL 2018/3 (Sheldrick, 2015)'
_computing_molecular_graphics    'Olex2 1.3 (Dolomanov et al., 2009)'
_computing_publication_material  'Olex2 1.3 (Dolomanov et al., 2009)'

#----------------------------------------------------------------------------#
#                   STRUCTURE SOLUTION                                       #
#----------------------------------------------------------------------------#

_atom_sites_solution_primary     dual
_atom_sites_solution_hydrogens   geom

#----------------------------------------------------------------------------#
#                   REFINEMENT INFORMATION                                   #
#----------------------------------------------------------------------------#

_shelx_SHELXL_version_number     2018/3
_refine_ls_structure_factor_coef Fsqd
_refine_ls_matrix_type           full
_refine_ls_weighting_scheme      calc
_refine_ls_weighting_details     
'w=1/[\s^2^(Fo^2^)+(0.0968P)^2^+1.7896P] where P=(Fo^2^+2Fc^2^)/3'
_refine_ls_hydrogen_treatment    constr
_refine_ls_extinction_method     none
_refine_ls_number_reflns         14043
_refine_ls_number_parameters     742
_refine_ls_number_restraints     90
_refine_ls_R_factor_all          0.0572
_refine_ls_R_factor_gt           0.0509
_refine_ls_wR_factor_ref         0.1523
_refine_ls_wR_factor_gt          0.1462
_refine_ls_goodness_of_fit_ref   1.076
_refine_ls_restrained_S_all      1.075
_refine_ls_shift/su_max          0.001
_refine_ls_shift/su_mean         0
_refine_diff_density_max         0.972
_refine_diff_density_min         -0.576
_refine_diff_density_rms         0.063
_olex2_refinement_description    
;
        1. Fixed Uiso
 At 1.2 times of:
  All C(H) groups, All C(H,H) groups, All C(H,H,H,H) groups, All N(H) groups
 At 1.5 times of:
  All C(H,H,H) groups
        2. Rigid bond restraints
 Si2, C4, C5, C6
 with sigma for 1-2 distances of 0.0001 and sigma for 1-3 distances of 0.0001
 C14, C19A, C18A, C17A, C16A, C15A
 with sigma for 1-2 distances of 0.0001 and sigma for 1-3 distances of 0.0001
 C14, C19, C18, C17, C16, C15
 with sigma for 1-2 distances of 0.0001 and sigma for 1-3 distances of 0.0001
        3. Uiso/Uaniso restraints and constraints
Uanis(C45A) \\sim Ueq, Uanis(C47A) \\sim Ueq, Uanis(C48A) \\sim Ueq: with sigma
        of 0.01 and sigma for terminal atoms of 0.02
Uanis(C16) \\sim Ueq, Uanis(C16A) \\sim Ueq, Uanis(C17A) \\sim Ueq, Uanis(C18A)
\\sim Ueq: with sigma of 0.01 and sigma for terminal atoms of 0.02
Uanis(C35A) \\sim Ueq, Uanis(C34A) \\sim Ueq, Uanis(C36A) \\sim Ueq: with sigma
        of 0.01 and sigma for terminal atoms of 0.02
        4. Others
 Sof(H20C)=Sof(H20D)=Sof(C21A)=Sof(H21C)=Sof(H21D)=Sof(C23A)=Sof(H23D)=
 Sof(H23E)=Sof(H23F)=Sof(C24A)=Sof(H24D)=Sof(H24E)=Sof(H24F)=1-FVAR(1)
 Sof(H20A)=Sof(H20B)=Sof(C21)=Sof(H21A)=Sof(H21B)=Sof(C24)=Sof(H24A)=Sof(H24B)=
 Sof(H24C)=Sof(C23)=Sof(H23A)=Sof(H23B)=Sof(H23C)=FVAR(1)
 Sof(H44C)=Sof(H44D)=Sof(C48A)=Sof(H48D)=Sof(H48E)=Sof(H48F)=Sof(C47A)=
 Sof(H47D)=Sof(H47E)=Sof(H47F)=Sof(C45A)=Sof(H45C)=Sof(H45D)=1-FVAR(2)
 Sof(H44A)=Sof(H44B)=Sof(C45)=Sof(H45A)=Sof(H45B)=Sof(C48)=Sof(H48A)=Sof(H48B)=
 Sof(H48C)=Sof(C47)=Sof(H47A)=Sof(H47B)=Sof(H47C)=FVAR(2)
 Sof(C15A)=Sof(H15A)=Sof(C16A)=Sof(H16A)=Sof(C17A)=Sof(H17A)=Sof(C18A)=
 Sof(H18A)=Sof(C19A)=Sof(H19A)=1-FVAR(3)
 Sof(C15)=Sof(H15)=Sof(C19)=Sof(H19)=Sof(C16)=Sof(H16)=Sof(C18)=Sof(H18)=
 Sof(C17)=Sof(H17)=FVAR(3)
 Sof(C34A)=Sof(H34D)=Sof(H34E)=Sof(H34F)=Sof(C35A)=Sof(H35D)=Sof(H35E)=
 Sof(H35F)=Sof(C36A)=Sof(H36D)=Sof(H36E)=Sof(H36F)=1-FVAR(4)
 Sof(C36)=Sof(H36A)=Sof(H36B)=Sof(H36C)=Sof(C35)=Sof(H35A)=Sof(H35B)=Sof(H35C)=
 Sof(C34)=Sof(H34A)=Sof(H34B)=Sof(H34C)=FVAR(4)
        5.a Ternary CH refined with riding coordinates:
 N3(H3), N6(H6), C13(H13), C37(H37)
        5.b Secondary CH2 refined with riding coordinates:
 C44(H44A,H44B), C44(H44C,H44D), C20(H20A,H20B), C20(H20C,H20D), C45(H45A,
 H45B), C21(H21A,H21B), C21A(H21C,H21D), C45A(H45C,H45D)
        5.c Aromatic/amide H refined with riding coordinates:
 C39(H39), C43(H43), C15(H15), C19(H19), C42(H42), C40(H40), C16(H16),
 C41(H41), C18(H18), C17(H17), C15A(H15A), C16A(H16A), C17A(H17A), C18A(H18A),
 C19A(H19A)
        5.d Idealised Me refined as rotating group:
 C3(H3A,H3B,H3C), C26(H26A,H26B,H26C), C10(H10A,H10B,H10C), C29(H29A,H29B,
 H29C), C11(H11A,H11B,H11C), C28(H28A,H28B,H28C), C7(H7A,H7B,H7C), C25(H25A,
 H25B,H25C), C32(H32A,H32B,H32C), C2(H2A,H2B,H2C), C1(H1A,H1B,H1C), C5(H5A,H5B,
 H5C), C33(H33A,H33B,H33C), C8(H8A,H8B,H8C), C12(H12A,H12B,H12C), C31(H31A,H31B,
 H31C), C9(H9A,H9B,H9C), C30(H30A,H30B,H30C), C36(H36A,H36B,H36C), C6(H6A,H6B,
 H6C), C27(H27A,H27B,H27C), C4(H4A,H4B,H4C), C35(H35A,H35B,H35C), C48(H48A,H48B,
 H48C), C47(H47A,H47B,H47C), C24(H24A,H24B,H24C), C34(H34A,H34B,H34C), C23(H23A,
 H23B,H23C), C23A(H23D,H23E,H23F), C24A(H24D,H24E,H24F), C48A(H48D,H48E,H48F),
 C47A(H47D,H47E,H47F), C34A(H34D,H34E,H34F), C35A(H35D,H35E,H35F), C36A(H36D,
 H36E,H36F)
;

#----------------------------------------------------------------------------#
#                   CONSTRAINTS AND RESTRAINTS                               #
#----------------------------------------------------------------------------#


#----------------------------------------------------------------------------#
#                   ATOMIC TYPES, COORDINATES AND THERMAL PARAMETERS         #
#----------------------------------------------------------------------------#

loop_
_atom_type_symbol
_atom_type_description
_atom_type_scat_dispersion_real
_atom_type_scat_dispersion_imag
_atom_type_scat_source
C C 0.0181 0.0091 'International Tables Vol C Tables 4.2.6.8 and 6.1.1.4'
H H 0 0 'International Tables Vol C Tables 4.2.6.8 and 6.1.1.4'
Fe Fe -1.1336 3.1974 'International Tables Vol C Tables 4.2.6.8 and 6.1.1.4'
N N 0.0311 0.018 'International Tables Vol C Tables 4.2.6.8 and 6.1.1.4'
Si Si 0.2541 0.3302 'International Tables Vol C Tables 4.2.6.8 and 6.1.1.4'

loop_
_atom_site_label
_atom_site_type_symbol
_atom_site_fract_x
_atom_site_fract_y
_atom_site_fract_z
_atom_site_U_iso_or_equiv
_atom_site_adp_type
_atom_site_occupancy
_atom_site_site_symmetry_order
_atom_site_calc_flag
_atom_site_refinement_flags_posn
_atom_site_refinement_flags_adp
_atom_site_refinement_flags_occupancy
_atom_site_disorder_assembly
_atom_site_disorder_group
Fe1 Fe 0.24659(2) 0.14540(2) 0.62435(2) 0.02939(9) Uani 1 1 d . . . . .
Fe2 Fe 0.74910(2) 0.36713(2) 0.62862(2) 0.03293(10) Uani 1 1 d . . . . .
Si4 Si 0.36188(3) 0.09316(3) 0.51766(3) 0.03957(14) Uani 1 1 d . . . . .
Si5 Si 0.63593(3) 0.41280(4) 0.73915(3) 0.04104(14) Uani 1 1 d . . . . .
Si1 Si 0.12807(3) 0.12063(3) 0.73384(3) 0.03936(14) Uani 1 1 d . . . . .
Si6 Si 0.63890(3) 0.48570(3) 0.59747(3) 0.04291(15) Uani 1 1 d . . . . .
Si2 Si 0.09326(3) 0.08785(4) 0.57957(3) 0.04293(15) Uani 1 1 d . U . . .
Si7 Si 0.86780(3) 0.39445(4) 0.51994(3) 0.04274(15) Uani 1 1 d . . . . .
Si3 Si 0.34265(4) 0.01633(4) 0.65421(3) 0.04585(16) Uani 1 1 d . . . . .
Si8 Si 0.90084(3) 0.42883(4) 0.67368(4) 0.05039(17) Uani 1 1 d . . . . .
N4 N 0.66645(9) 0.42001(10) 0.65613(9) 0.0365(4) Uani 1 1 d . . . . .
N2 N 0.32581(9) 0.08729(9) 0.59825(9) 0.0356(4) Uani 1 1 d . . . . .
N1 N 0.15028(9) 0.12022(10) 0.64760(9) 0.0356(4) Uani 1 1 d . . . . .
N5 N 0.84396(9) 0.39626(10) 0.60588(9) 0.0397(4) Uani 1 1 d . . . . .
N3 N 0.26887(10) 0.25446(10) 0.64798(11) 0.0428(4) Uani 1 1 d . . . . .
H3 H 0.259828 0.259439 0.699198 0.051 Uiso 1 1 calc R U . . .
N6 N 0.72292(10) 0.25878(10) 0.60389(12) 0.0491(5) Uani 1 1 d . . . . .
H6 H 0.729102 0.254281 0.552006 0.059 Uiso 1 1 calc R U . . .
C38 C 0.59799(13) 0.25622(13) 0.54417(15) 0.0524(6) Uani 1 1 d . . . . .
C22 C 0.22412(14) 0.31376(13) 0.61082(16) 0.0532(6) Uani 1 1 d . . . . .
C13 C 0.34714(12) 0.27471(12) 0.64478(13) 0.0444(5) Uani 1 1 d . . . . .
H13 H 0.368025 0.245984 0.607011 0.053 Uiso 1 1 calc R U . . .
C14 C 0.38846(13) 0.25927(14) 0.71471(13) 0.0508(5) Uani 1 1 d . U . . .
C3 C 0.13630(16) 0.03181(16) 0.77778(14) 0.0589(7) Uani 1 1 d . . . . .
H3A H 0.10435 -0.00182 0.751703 0.088 Uiso 1 1 calc R U . . .
H3B H 0.122806 0.035639 0.826728 0.088 Uiso 1 1 calc R U . . .
H3C H 0.186028 0.015248 0.777837 0.088 Uiso 1 1 calc R U . . .
C37 C 0.64429(13) 0.24188(13) 0.61106(15) 0.0509(6) Uani 1 1 d . . . . .
H37 H 0.626952 0.272193 0.649574 0.061 Uiso 1 1 calc R U . . .
C26 C 0.53869(15) 0.38942(17) 0.73950(16) 0.0592(7) Uani 1 1 d . . . . .
H26A H 0.509653 0.425855 0.714183 0.089 Uiso 1 1 calc R U . . .
H26B H 0.525351 0.386366 0.788557 0.089 Uiso 1 1 calc R U . . .
H26C H 0.530094 0.343789 0.715954 0.089 Uiso 1 1 calc R U . . .
C39 C 0.53649(14) 0.29687(15) 0.54738(17) 0.0598(7) Uani 1 1 d . . . . .
H39 H 0.526637 0.318612 0.590872 0.072 Uiso 1 1 calc R U . . .
C10 C 0.34400(17) 0.01201(15) 0.46184(14) 0.0591(7) Uani 1 1 d . . . . .
H10A H 0.363214 -0.029531 0.487703 0.089 Uiso 1 1 calc R U . . .
H10B H 0.367359 0.016849 0.417384 0.089 Uiso 1 1 calc R U . . .
H10C H 0.29211 0.006403 0.45135 0.089 Uiso 1 1 calc R U . . .
C29 C 0.64808(14) 0.45855(15) 0.50358(13) 0.0515(6) Uani 1 1 d . . . . .
H29A H 0.698764 0.449519 0.496666 0.077 Uiso 1 1 calc R U . . .
H29B H 0.630181 0.49639 0.471616 0.077 Uiso 1 1 calc R U . . .
H29C H 0.620119 0.415503 0.493225 0.077 Uiso 1 1 calc R U . . .
C11 C 0.46158(14) 0.10609(17) 0.52562(17) 0.0635(7) Uani 1 1 d . . . . .
H11A H 0.473822 0.145328 0.558085 0.095 Uiso 1 1 calc R U . . .
H11B H 0.478111 0.116833 0.478836 0.095 Uiso 1 1 calc R U . . .
H11C H 0.484977 0.062865 0.544115 0.095 Uiso 1 1 calc R U . . .
C28 C 0.54191(16) 0.51018(17) 0.60231(18) 0.0659(8) Uani 1 1 d . . . . .
H28A H 0.511943 0.467984 0.59467 0.099 Uiso 1 1 calc R U . . .
H28B H 0.528256 0.545254 0.56565 0.099 Uiso 1 1 calc R U . . .
H28C H 0.534915 0.530063 0.649143 0.099 Uiso 1 1 calc R U . . .
C7 C 0.34302(16) 0.04281(16) 0.74963(13) 0.0553(6) Uani 1 1 d . . . . .
H7A H 0.381324 0.077353 0.760631 0.083 Uiso 1 1 calc R U . . .
H7B H 0.351374 0.001082 0.779767 0.083 Uiso 1 1 calc R U . . .
H7C H 0.296574 0.06385 0.75843 0.083 Uiso 1 1 calc R U . . .
C25 C 0.64782(17) 0.49697(17) 0.79134(16) 0.0651(8) Uani 1 1 d . . . . .
H25A H 0.698951 0.5091 0.797148 0.098 Uiso 1 1 calc R U . . .
H25B H 0.629373 0.49059 0.838094 0.098 Uiso 1 1 calc R U . . .
H25C H 0.621341 0.535115 0.766003 0.098 Uiso 1 1 calc R U . . .
C32 C 0.96278(15) 0.36541(18) 0.51234(17) 0.0636(8) Uani 1 1 d . . . . .
H32A H 0.995387 0.396686 0.540715 0.095 Uiso 1 1 calc R U . . .
H32B H 0.973965 0.367472 0.462562 0.095 Uiso 1 1 calc R U . . .
H32C H 0.968704 0.316872 0.529753 0.095 Uiso 1 1 calc R U . . .
C2 C 0.03268(15) 0.15055(18) 0.74223(16) 0.0622(7) Uani 1 1 d . . . . .
H2A H 0.027451 0.199731 0.726578 0.093 Uiso 1 1 calc R U . . .
H2B H 0.021273 0.146848 0.791847 0.093 Uiso 1 1 calc R U . . .
H2C H -0.000226 0.120627 0.712629 0.093 Uiso 1 1 calc R U . . .
C1 C 0.18632(15) 0.18238(16) 0.79020(13) 0.0537(6) Uani 1 1 d . . . . .
H1A H 0.236937 0.170739 0.785802 0.081 Uiso 1 1 calc R U . . .
H1B H 0.175335 0.177653 0.839852 0.081 Uiso 1 1 calc R U . . .
H1C H 0.177157 0.231052 0.774421 0.081 Uiso 1 1 calc R U . . .
C44 C 0.64312(16) 0.16451(15) 0.63586(18) 0.0625(7) Uani 1 1 d . . . . .
H44A H 0.601818 0.155547 0.664523 0.075 Uiso 0.862(6) 1 calc R U P A 1
H44B H 0.640541 0.131763 0.594938 0.075 Uiso 0.862(6) 1 calc R U P A 1
H44C H 0.605814 0.137061 0.607872 0.075 Uiso 0.138(6) 1 calc R U P A 2
H44D H 0.634546 0.161248 0.686789 0.075 Uiso 0.138(6) 1 calc R U P A 2
C5 C 0.04734(17) 0.00422(18) 0.60400(17) 0.0687(7) Uani 1 1 d . U . . .
H5A H 0.083395 -0.032503 0.615203 0.103 Uiso 1 1 calc R U . . .
H5B H 0.014562 -0.011247 0.564093 0.103 Uiso 1 1 calc R U . . .
H5C H 0.020061 0.012704 0.645485 0.103 Uiso 1 1 calc R U . . .
C20 C 0.34695(15) 0.35273(14) 0.62239(18) 0.0599(7) Uani 1 1 d . . . . .
H20A H 0.360435 0.357398 0.572962 0.072 Uiso 0.708(7) 1 calc R U P B 1
H20B H 0.381448 0.380119 0.653849 0.072 Uiso 0.708(7) 1 calc R U P B 1
H20C H 0.344021 0.384164 0.663906 0.072 Uiso 0.292(7) 1 calc R U P B 2
H20D H 0.390681 0.36453 0.59829 0.072 Uiso 0.292(7) 1 calc R U P B 2
C33 C 0.85984(18) 0.48342(18) 0.47584(17) 0.0715(9) Uani 1 1 d . . . . .
H33A H 0.811641 0.502519 0.480504 0.107 Uiso 1 1 calc R U . . .
H33B H 0.868006 0.478533 0.425474 0.107 Uiso 1 1 calc R U . . .
H33C H 0.895719 0.515543 0.498554 0.107 Uiso 1 1 calc R U . . .
C8 C 0.2727(2) -0.05515(16) 0.63839(16) 0.0728(9) Uani 1 1 d . . . . .
H8A H 0.225214 -0.036077 0.646622 0.109 Uiso 1 1 calc R U . . .
H8B H 0.283868 -0.094522 0.67098 0.109 Uiso 1 1 calc R U . . .
H8C H 0.272627 -0.071912 0.58935 0.109 Uiso 1 1 calc R U . . .
C43 C 0.61218(17) 0.22629(18) 0.47910(17) 0.0696(8) Uani 1 1 d . . . . .
H43 H 0.654403 0.198974 0.475389 0.084 Uiso 1 1 calc R U . . .
C15 C 0.3685(6) 0.3025(6) 0.7751(5) 0.0655(12) Uani 0.566(13) 1 d . U P C 1
H15 H 0.329408 0.334712 0.769711 0.079 Uiso 0.566(13) 1 calc R U P C 1
C19 C 0.4398(5) 0.2123(4) 0.7260(4) 0.0597(12) Uani 0.566(13) 1 d . U P C 1
H19 H 0.449592 0.181318 0.688441 0.072 Uiso 0.566(13) 1 calc R U P C 1
C46 C 0.76748(16) 0.19788(15) 0.6384(2) 0.0683(8) Uani 1 1 d . . . . .
C12 C 0.32538(16) 0.16994(15) 0.46413(13) 0.0548(6) Uani 1 1 d . . . . .
H12A H 0.273042 0.165714 0.456651 0.082 Uiso 1 1 calc R U . . .
H12B H 0.346357 0.170413 0.418159 0.082 Uiso 1 1 calc R U . . .
H12C H 0.337608 0.213914 0.489554 0.082 Uiso 1 1 calc R U . . .
C31 C 0.81080(16) 0.33167(18) 0.46376(15) 0.0628(7) Uani 1 1 d . . . . .
H31A H 0.818488 0.283494 0.481646 0.094 Uiso 1 1 calc R U . . .
H31B H 0.823989 0.334276 0.414627 0.094 Uiso 1 1 calc R U . . .
H31C H 0.760096 0.344382 0.465593 0.094 Uiso 1 1 calc R U . . .
C9 C 0.4320(2) -0.0253(2) 0.64449(19) 0.0889(13) Uani 1 1 d . . . . .
H9A H 0.435755 -0.038853 0.59487 0.133 Uiso 1 1 calc R U . . .
H9B H 0.436988 -0.067435 0.6746 0.133 Uiso 1 1 calc R U . . .
H9C H 0.470157 0.008371 0.658888 0.133 Uiso 1 1 calc R U . . .
C30 C 0.6941(2) 0.56790(16) 0.61281(19) 0.0784(10) Uani 1 1 d . . . . .
H30A H 0.687087 0.586712 0.660082 0.118 Uiso 1 1 calc R U . . .
H30B H 0.679012 0.603223 0.576859 0.118 Uiso 1 1 calc R U . . .
H30C H 0.744959 0.556655 0.609514 0.118 Uiso 1 1 calc R U . . .
C36 C 0.9502(3) 0.5094(3) 0.6478(3) 0.0777(13) Uani 0.890(7) 1 d . . P D 1
H36A H 0.980118 0.497738 0.608973 0.117 Uiso 0.890(7) 1 calc R U P D 1
H36B H 0.980824 0.526421 0.688633 0.117 Uiso 0.890(7) 1 calc R U P D 1
H36C H 0.915696 0.546169 0.632229 0.117 Uiso 0.890(7) 1 calc R U P D 1
C42 C 0.5645(2) 0.2365(2) 0.41973(17) 0.0872(12) Uani 1 1 d . . . . .
H42 H 0.574441 0.21598 0.375652 0.105 Uiso 1 1 calc R U . . .
C40 C 0.48918(17) 0.3062(2) 0.48791(19) 0.0772(10) Uani 1 1 d . . . . .
H40 H 0.446932 0.333608 0.491117 0.093 Uiso 1 1 calc R U . . .
C6 C 0.14316(16) 0.0669(2) 0.50029(14) 0.0727(8) Uani 1 1 d . U . . .
H6A H 0.164264 0.110199 0.482616 0.109 Uiso 1 1 calc R U . . .
H6B H 0.110005 0.046516 0.463117 0.109 Uiso 1 1 calc R U . . .
H6C H 0.181409 0.032865 0.513506 0.109 Uiso 1 1 calc R U . . .
C27 C 0.68392(19) 0.34124(19) 0.79241(16) 0.0708(9) Uani 1 1 d . . . . .
H27A H 0.676618 0.295985 0.767799 0.106 Uiso 1 1 calc R U . . .
H27B H 0.66483 0.338376 0.839212 0.106 Uiso 1 1 calc R U . . .
H27C H 0.735377 0.351974 0.798049 0.106 Uiso 1 1 calc R U . . .
C45 C 0.71239(19) 0.15663(19) 0.6795(3) 0.0668(11) Uani 0.862(6) 1 d . . P A 1
H45A H 0.726102 0.106275 0.684254 0.08 Uiso 0.862(6) 1 calc R U P A 1
H45B H 0.708967 0.176862 0.727386 0.08 Uiso 0.862(6) 1 calc R U P A 1
C16 C 0.4078(5) 0.2952(5) 0.8396(3) 0.0728(12) Uani 0.566(13) 1 d . U P C 1
H16 H 0.397125 0.323747 0.878758 0.087 Uiso 0.566(13) 1 calc R U P C 1
C4 C 0.02121(18) 0.1525(2) 0.54945(19) 0.0800(8) Uani 1 1 d . U . . .
H4A H -0.003984 0.168079 0.59032 0.12 Uiso 1 1 calc R U . . .
H4B H -0.01298 0.129773 0.514736 0.12 Uiso 1 1 calc R U . . .
H4C H 0.042954 0.193339 0.527567 0.12 Uiso 1 1 calc R U . . .
C41 C 0.5033(2) 0.2759(2) 0.4244(2) 0.0906(13) Uani 1 1 d . . . . .
H41 H 0.470753 0.282153 0.38383 0.109 Uiso 1 1 calc R U . . .
C35 C 0.8525(2) 0.4540(4) 0.7508(2) 0.0865(18) Uani 0.890(7) 1 d . . P D 1
H35A H 0.813936 0.487148 0.735956 0.13 Uiso 0.890(7) 1 calc R U P D 1
H35B H 0.885833 0.476457 0.786423 0.13 Uiso 0.890(7) 1 calc R U P D 1
H35C H 0.831748 0.411748 0.771203 0.13 Uiso 0.890(7) 1 calc R U P D 1
C48 C 0.7952(3) 0.1519(2) 0.5804(3) 0.0866(15) Uani 0.862(6) 1 d . . P A 1
H48A H 0.754436 0.132955 0.550563 0.13 Uiso 0.862(6) 1 calc R U P A 1
H48B H 0.82339 0.112798 0.602002 0.13 Uiso 0.862(6) 1 calc R U P A 1
H48C H 0.825505 0.180259 0.551244 0.13 Uiso 0.862(6) 1 calc R U P A 1
C18 C 0.4813(5) 0.2055(4) 0.7918(6) 0.0780(14) Uani 0.566(13) 1 d . U P C 1
H18 H 0.520703 0.173684 0.797118 0.094 Uiso 0.566(13) 1 calc R U P C 1
C21 C 0.2692(2) 0.3797(2) 0.6288(3) 0.0698(15) Uani 0.708(7) 1 d . . P B 1
H21A H 0.262448 0.39645 0.677506 0.084 Uiso 0.708(7) 1 calc R U P B 1
H21B H 0.256961 0.418341 0.594796 0.084 Uiso 0.708(7) 1 calc R U P B 1
C47 C 0.8283(2) 0.2258(2) 0.6871(3) 0.0927(17) Uani 0.862(6) 1 d . . P A 1
H47A H 0.861086 0.253072 0.659528 0.139 Uiso 0.862(6) 1 calc R U P A 1
H47B H 0.854361 0.186247 0.710395 0.139 Uiso 0.862(6) 1 calc R U P A 1
H47C H 0.809117 0.256294 0.723012 0.139 Uiso 0.862(6) 1 calc R U P A 1
C17 C 0.4626(7) 0.2464(5) 0.8471(4) 0.0787(14) Uani 0.566(13) 1 d . U P C 1
H17 H 0.488113 0.240889 0.892165 0.094 Uiso 0.566(13) 1 calc R U P C 1
C24 C 0.2076(4) 0.3000(3) 0.5351(3) 0.0753(15) Uani 0.708(7) 1 d . . P B 1
H24A H 0.252295 0.299181 0.511008 0.113 Uiso 0.708(7) 1 calc R U P B 1
H24B H 0.176152 0.337279 0.514627 0.113 Uiso 0.708(7) 1 calc R U P B 1
H24C H 0.183405 0.254237 0.529034 0.113 Uiso 0.708(7) 1 calc R U P B 1
C34 C 0.9717(2) 0.3617(2) 0.7035(2) 0.0843(15) Uani 0.890(7) 1 d . . P D 1
H34A H 0.953441 0.331256 0.740026 0.126 Uiso 0.890(7) 1 calc R U P D 1
H34B H 1.014997 0.386178 0.723079 0.126 Uiso 0.890(7) 1 calc R U P D 1
H34C H 0.983391 0.332851 0.662931 0.126 Uiso 0.890(7) 1 calc R U P D 1
C23 C 0.1530(3) 0.3193(3) 0.6492(3) 0.0726(15) Uani 0.708(7) 1 d . . P B 1
H23A H 0.127134 0.274288 0.64486 0.109 Uiso 0.708(7) 1 calc R U P B 1
H23B H 0.122884 0.356914 0.627367 0.109 Uiso 0.708(7) 1 calc R U P B 1
H23C H 0.164457 0.330084 0.699482 0.109 Uiso 0.708(7) 1 calc R U P B 1
C21A C 0.2850(5) 0.3587(5) 0.5755(6) 0.051(3) Uani 0.292(7) 1 d . . P B 2
H21C H 0.293876 0.339452 0.528273 0.061 Uiso 0.292(7) 1 calc R U P B 2
H21D H 0.27023 0.408738 0.569945 0.061 Uiso 0.292(7) 1 calc R U P B 2
C23A C 0.1896(7) 0.3571(6) 0.6601(7) 0.066(3) Uani 0.292(7) 1 d . . P B 2
H23D H 0.153584 0.32912 0.682809 0.099 Uiso 0.292(7) 1 calc R U P B 2
H23E H 0.166143 0.397029 0.634928 0.099 Uiso 0.292(7) 1 calc R U P B 2
H23F H 0.225479 0.374701 0.696334 0.099 Uiso 0.292(7) 1 calc R U P B 2
C24A C 0.1717(7) 0.2819(6) 0.5521(8) 0.067(3) Uani 0.292(7) 1 d . . P B 2
H24D H 0.196593 0.245621 0.526277 0.1 Uiso 0.292(7) 1 calc R U P B 2
H24E H 0.154714 0.319291 0.519072 0.1 Uiso 0.292(7) 1 calc R U P B 2
H24F H 0.130691 0.260768 0.573567 0.1 Uiso 0.292(7) 1 calc R U P B 2
C48A C 0.8400(14) 0.1940(14) 0.5946(16) 0.082(8) Uani 0.138(6) 1 d . U P A 2
H48D H 0.826422 0.185547 0.544256 0.123 Uiso 0.138(6) 1 calc R U P A 2
H48E H 0.870757 0.155323 0.613431 0.123 Uiso 0.138(6) 1 calc R U P A 2
H48F H 0.866284 0.238684 0.600029 0.123 Uiso 0.138(6) 1 calc R U P A 2
C47A C 0.7825(16) 0.2150(13) 0.7090(16) 0.076(7) Uani 0.138(6) 1 d . U P A 2
H47D H 0.810915 0.258514 0.712563 0.114 Uiso 0.138(6) 1 calc R U P A 2
H47E H 0.809867 0.176531 0.732927 0.114 Uiso 0.138(6) 1 calc R U P A 2
H47F H 0.737504 0.221956 0.731559 0.114 Uiso 0.138(6) 1 calc R U P A 2
C45A C 0.7245(15) 0.1369(14) 0.6211(16) 0.077(7) Uani 0.138(6) 1 d . U P A 2
H45C H 0.739207 0.096472 0.652072 0.092 Uiso 0.138(6) 1 calc R U P A 2
H45D H 0.727379 0.123 0.570922 0.092 Uiso 0.138(6) 1 calc R U P A 2
C15A C 0.3804(6) 0.2844(8) 0.7778(5) 0.0602(16) Uani 0.434(13) 1 d . U P C 2
H15A H 0.342514 0.317035 0.782743 0.072 Uiso 0.434(13) 1 calc R U P C 2
C16A C 0.4241(5) 0.2663(7) 0.8391(5) 0.0638(16) Uani 0.434(13) 1 d . U P C 2
H16A H 0.414434 0.284722 0.884094 0.077 Uiso 0.434(13) 1 calc R U P C 2
C17A C 0.4808(5) 0.2217(7) 0.8325(6) 0.0658(16) Uani 0.434(13) 1 d . U P C 2
H17A H 0.511951 0.210565 0.872985 0.079 Uiso 0.434(13) 1 calc R U P C 2
C18A C 0.4931(5) 0.1925(6) 0.7670(6) 0.0640(14) Uani 0.434(13) 1 d . U P C 2
H18A H 0.531514 0.16011 0.763442 0.077 Uiso 0.434(13) 1 calc R U P C 2
C19A C 0.4497(5) 0.2103(6) 0.7067(5) 0.0533(11) Uani 0.434(13) 1 d . U P C 2
H19A H 0.458885 0.19175 0.661629 0.064 Uiso 0.434(13) 1 calc R U P C 2
C34A C 0.926(2) 0.3699(18) 0.7512(19) 0.084(11) Uani 0.110(7) 1 d . U P D 2
H34D H 0.912464 0.392175 0.794883 0.126 Uiso 0.110(7) 1 calc R U P D 2
H34E H 0.978549 0.362287 0.754698 0.126 Uiso 0.110(7) 1 calc R U P D 2
H34F H 0.901836 0.324425 0.744618 0.126 Uiso 0.110(7) 1 calc R U P D 2
C35A C 0.8441(19) 0.505(2) 0.729(2) 0.082(10) Uani 0.110(7) 1 d . U P D 2
H35D H 0.83481 0.546662 0.698854 0.122 Uiso 0.110(7) 1 calc R U P D 2
H35E H 0.872806 0.518969 0.772342 0.122 Uiso 0.110(7) 1 calc R U P D 2
H35F H 0.798349 0.485066 0.741616 0.122 Uiso 0.110(7) 1 calc R U P D 2
C36A C 0.9806(18) 0.4782(19) 0.6559(16) 0.061(7) Uani 0.110(7) 1 d . U P D 2
H36D H 1.013198 0.447857 0.631325 0.092 Uiso 0.110(7) 1 calc R U P D 2
H36E H 1.004778 0.494451 0.700816 0.092 Uiso 0.110(7) 1 calc R U P D 2
H36F H 0.967 0.519084 0.626105 0.092 Uiso 0.110(7) 1 calc R U P D 2

loop_
_atom_site_aniso_label
_atom_site_aniso_U_11
_atom_site_aniso_U_22
_atom_site_aniso_U_33
_atom_site_aniso_U_23
_atom_site_aniso_U_13
_atom_site_aniso_U_12
Fe1 0.02859(17) 0.02796(17) 0.03154(17) -0.00031(10) 0.00167(12) -0.00107(11)
Fe2 0.02859(17) 0.03130(18) 0.03850(19) -0.00021(11) -0.00022(13) -0.00041(11)
Si4 0.0395(3) 0.0422(3) 0.0379(3) -0.0055(2) 0.0088(2) -0.0013(2)
Si5 0.0402(3) 0.0456(3) 0.0378(3) -0.0003(2) 0.0064(2) -0.0052(2)
Si1 0.0372(3) 0.0481(3) 0.0332(3) -0.0007(2) 0.0052(2) -0.0042(2)
Si6 0.0451(3) 0.0370(3) 0.0468(3) 0.0068(2) 0.0044(2) 0.0039(2)
Si2 0.0347(3) 0.0560(4) 0.0375(3) -0.0036(2) -0.0011(2) -0.0093(2)
Si7 0.0364(3) 0.0526(4) 0.0395(3) -0.0030(3) 0.0049(2) 0.0026(3)
Si3 0.0531(4) 0.0425(3) 0.0419(3) 0.0043(2) 0.0035(3) 0.0112(3)
Si8 0.0385(3) 0.0620(4) 0.0499(4) -0.0114(3) -0.0019(3) -0.0097(3)
N4 0.0339(8) 0.0385(9) 0.0369(9) 0.0019(7) 0.0025(7) 0.0000(7)
N2 0.0334(8) 0.0382(9) 0.0353(8) -0.0023(7) 0.0030(7) 0.0024(7)
N1 0.0309(8) 0.0419(10) 0.0341(8) -0.0014(7) 0.0030(6) -0.0046(7)
N5 0.0332(8) 0.0474(10) 0.0386(9) -0.0052(8) 0.0033(7) -0.0029(7)
N3 0.0373(9) 0.0360(10) 0.0548(11) 0.0017(8) 0.0016(8) -0.0007(7)
N6 0.0399(10) 0.0351(10) 0.0724(13) -0.0009(9) 0.0058(9) 0.0004(8)
C38 0.0448(12) 0.0441(13) 0.0690(16) -0.0004(11) 0.0094(11) -0.0144(10)
C22 0.0434(12) 0.0332(12) 0.0823(18) 0.0057(11) 0.0006(12) 0.0048(10)
C13 0.0375(11) 0.0408(12) 0.0546(13) -0.0016(10) 0.0024(9) -0.0065(9)
C14 0.0493(10) 0.0491(12) 0.0538(8) 0.0039(8) 0.0014(9) -0.0171(8)
C3 0.0650(16) 0.0650(17) 0.0474(13) 0.0124(12) 0.0083(12) -0.0077(13)
C37 0.0400(11) 0.0392(12) 0.0739(16) -0.0046(11) 0.0067(11) -0.0042(9)
C26 0.0491(14) 0.0648(17) 0.0663(16) -0.0036(13) 0.0205(12) -0.0129(13)
C39 0.0505(14) 0.0515(15) 0.0778(18) 0.0102(13) 0.0074(13) -0.0053(12)
C10 0.0730(18) 0.0576(16) 0.0484(14) -0.0179(12) 0.0153(12) -0.0045(13)
C29 0.0493(13) 0.0632(16) 0.0423(12) 0.0130(11) 0.0045(10) 0.0053(12)
C11 0.0425(13) 0.0669(18) 0.084(2) -0.0104(15) 0.0219(13) -0.0031(12)
C28 0.0601(16) 0.0654(18) 0.0730(18) 0.0147(15) 0.0108(14) 0.0280(14)
C7 0.0627(16) 0.0626(16) 0.0396(12) 0.0067(11) -0.0024(11) 0.0035(13)
C25 0.0691(18) 0.0691(19) 0.0592(16) -0.0230(14) 0.0197(14) -0.0192(15)
C32 0.0478(14) 0.081(2) 0.0633(17) -0.0142(14) 0.0134(12) 0.0060(13)
C2 0.0500(15) 0.082(2) 0.0568(15) -0.0103(14) 0.0168(12) 0.0032(13)
C1 0.0553(14) 0.0670(17) 0.0391(12) -0.0088(11) 0.0052(10) -0.0067(12)
C44 0.0569(15) 0.0434(14) 0.088(2) 0.0030(13) 0.0125(14) -0.0058(12)
C5 0.0657(16) 0.0724(11) 0.0672(16) -0.0072(12) -0.0007(11) -0.0374(10)
C20 0.0538(15) 0.0450(14) 0.0813(19) 0.0079(13) 0.0077(13) -0.0095(11)
C33 0.0713(19) 0.076(2) 0.0685(19) 0.0200(16) 0.0118(15) 0.0045(16)
C8 0.113(3) 0.0411(15) 0.0638(17) 0.0045(12) 0.0051(17) -0.0135(16)
C43 0.0627(17) 0.072(2) 0.0769(19) -0.0064(15) 0.0223(15) -0.0208(15)
C15 0.056(3) 0.079(4) 0.0618(17) -0.0100(18) 0.0076(15) -0.0183(17)
C19 0.071(3) 0.049(2) 0.0579(19) 0.011(2) -0.006(2) -0.0081(15)
C46 0.0481(14) 0.0380(14) 0.119(3) 0.0111(15) 0.0063(15) 0.0076(11)
C12 0.0647(16) 0.0574(16) 0.0429(13) 0.0082(11) 0.0091(11) -0.0003(13)
C31 0.0562(15) 0.086(2) 0.0461(14) -0.0181(14) 0.0013(11) -0.0046(15)
C9 0.095(3) 0.098(3) 0.075(2) 0.0210(19) 0.0142(18) 0.061(2)
C30 0.110(3) 0.0449(16) 0.080(2) 0.0090(14) 0.0030(19) -0.0197(17)
C36 0.072(3) 0.070(3) 0.091(3) -0.021(2) -0.001(2) -0.028(2)
C42 0.093(3) 0.115(3) 0.0541(17) 0.0060(18) 0.0130(17) -0.047(2)
C40 0.0597(18) 0.084(2) 0.088(2) 0.0352(19) 0.0030(16) -0.0060(16)
C6 0.0527(13) 0.126(3) 0.0401(11) -0.0249(12) 0.0059(8) -0.0246(12)
C27 0.080(2) 0.083(2) 0.0489(15) 0.0195(14) 0.0017(14) 0.0125(17)
C45 0.0547(19) 0.0456(18) 0.101(3) 0.0107(18) 0.0085(18) 0.0065(14)
C16 0.093(3) 0.073(3) 0.0525(12) 0.0010(19) 0.0075(18) -0.0243(18)
C4 0.0639(16) 0.0958(16) 0.0752(19) 0.0013(15) -0.0291(12) 0.0150(10)
C41 0.077(2) 0.119(3) 0.074(2) 0.043(2) -0.0047(18) -0.032(2)
C35 0.059(2) 0.148(5) 0.053(2) -0.047(3) 0.0073(16) -0.025(3)
C48 0.076(3) 0.049(2) 0.140(4) 0.010(2) 0.042(3) 0.0144(19)
C18 0.100(3) 0.065(3) 0.065(2) 0.0111(19) -0.0202(19) 0.000(2)
C21 0.063(2) 0.039(2) 0.107(4) 0.004(2) 0.005(2) 0.0009(18)
C47 0.057(2) 0.062(2) 0.154(5) 0.031(3) -0.028(3) 0.0043(19)
C17 0.113(4) 0.066(4) 0.0551(18) 0.0148(17) -0.009(2) -0.019(2)
C24 0.087(4) 0.058(3) 0.079(3) 0.009(2) -0.007(3) 0.005(3)
C34 0.066(2) 0.100(3) 0.081(3) -0.007(2) -0.035(2) 0.010(2)
C23 0.057(3) 0.060(3) 0.101(4) 0.004(2) 0.006(2) 0.016(2)
C21A 0.045(5) 0.046(5) 0.061(6) 0.029(4) 0.004(4) -0.003(4)
C23A 0.070(7) 0.043(5) 0.090(8) 0.005(5) 0.040(6) 0.008(5)
C24A 0.056(6) 0.042(5) 0.096(9) 0.020(5) -0.026(6) 0.004(5)
C48A 0.074(13) 0.057(12) 0.114(16) -0.022(11) -0.004(11) 0.021(10)
C47A 0.074(14) 0.046(11) 0.109(15) 0.013(10) 0.013(12) 0.022(10)
C45A 0.071(10) 0.066(10) 0.092(11) 0.001(8) -0.007(8) 0.012(8)
C15A 0.041(3) 0.089(6) 0.0512(14) 0.0036(19) 0.0064(16) -0.011(2)
C16A 0.060(3) 0.080(5) 0.0517(11) 0.010(2) 0.0029(17) -0.013(2)
C17A 0.063(3) 0.083(4) 0.0510(16) 0.021(2) 0.003(2) -0.007(2)
C18A 0.062(3) 0.071(4) 0.058(2) 0.016(2) 0.0016(18) -0.0046(18)
C19A 0.057(3) 0.055(3) 0.0494(17) 0.018(2) 0.0105(18) -0.0097(16)
C34A 0.084(17) 0.080(16) 0.080(16) 0.009(13) -0.043(13) -0.010(13)
C35A 0.076(15) 0.084(17) 0.084(16) -0.033(14) 0.001(13) -0.017(14)
C36A 0.060(14) 0.071(16) 0.052(12) -0.007(11) -0.002(11) -0.016(12)


#----------------------------------------------------------------------------#
#                   MOLECULAR GEOMETRY                                       #
#----------------------------------------------------------------------------#

_geom_special_details            
;
 All esds (except the esd in the dihedral angle between two l.s. planes)
 are estimated using the full covariance matrix.  The cell esds are taken
 into account individually in the estimation of esds in distances, angles
 and torsion angles; correlations between esds in cell parameters are only
 used when they are defined by crystal symmetry.  An approximate (isotropic)
 treatment of cell esds is used for estimating esds involving l.s. planes.
;
loop_
_geom_bond_atom_site_label_1
_geom_bond_atom_site_label_2
_geom_bond_distance
_geom_bond_site_symmetry_2
_geom_bond_publ_flag
Fe1 N2 1.9371(17) . ?
Fe1 N1 1.9424(17) . ?
Fe1 N3 2.1474(19) . ?
Fe2 N4 1.9431(18) . ?
Fe2 N5 1.9341(18) . ?
Fe2 N6 2.153(2) . ?
Si4 N2 1.7151(18) . ?
Si4 C10 1.880(3) . ?
Si4 C11 1.872(3) . ?
Si4 C12 1.871(3) . ?
Si5 N4 1.7153(18) . ?
Si5 C26 1.869(3) . ?
Si5 C25 1.879(3) . ?
Si5 C27 1.876(3) . ?
Si1 N1 1.7125(17) . ?
Si1 C3 1.877(3) . ?
Si1 C2 1.887(3) . ?
Si1 C1 1.874(3) . ?
Si6 N4 1.7197(18) . ?
Si6 C29 1.868(3) . ?
Si6 C28 1.878(3) . ?
Si6 C30 1.877(3) . ?
Si2 N1 1.7199(18) . ?
Si2 C5 1.875(3) . ?
Si2 C6 1.866(3) . ?
Si2 C4 1.875(3) . ?
Si7 N5 1.7171(19) . ?
Si7 C32 1.873(3) . ?
Si7 C33 1.881(3) . ?
Si7 C31 1.872(3) . ?
Si3 N2 1.7248(19) . ?
Si3 C7 1.872(3) . ?
Si3 C8 1.890(3) . ?
Si3 C9 1.867(3) . ?
Si8 N5 1.7168(19) . ?
Si8 C36 1.866(4) . ?
Si8 C35 1.835(4) . ?
Si8 C34 1.890(4) . ?
Si8 C34A 1.88(3) . ?
Si8 C35A 2.12(3) . ?
Si8 C36A 1.81(3) . ?
N3 H3 1 . ?
N3 C22 1.538(3) . ?
N3 C13 1.516(3) . ?
N6 H6 1 . ?
N6 C37 1.519(3) . ?
N6 C46 1.538(3) . ?
C38 C37 1.502(4) . ?
C38 C39 1.388(4) . ?
C38 C43 1.398(4) . ?
C22 C21 1.530(5) . ?
C22 C24 1.465(6) . ?
C22 C23 1.564(5) . ?
C22 C21A 1.605(8) . ?
C22 C23A 1.430(10) . ?
C22 C24A 1.546(12) . ?
C13 H13 1 . ?
C13 C14 1.509(3) . ?
C13 C20 1.537(3) . ?
C14 C15 1.475(8) . ?
C14 C19 1.314(8) . ?
C14 C15A 1.302(11) . ?
C14 C19A 1.489(10) . ?
C3 H3A 0.98 . ?
C3 H3B 0.98 . ?
C3 H3C 0.98 . ?
C37 H37 1 . ?
C37 C44 1.539(4) . ?
C26 H26A 0.98 . ?
C26 H26B 0.98 . ?
C26 H26C 0.98 . ?
C39 H39 0.95 . ?
C39 C40 1.388(4) . ?
C10 H10A 0.98 . ?
C10 H10B 0.98 . ?
C10 H10C 0.98 . ?
C29 H29A 0.98 . ?
C29 H29B 0.98 . ?
C29 H29C 0.98 . ?
C11 H11A 0.98 . ?
C11 H11B 0.98 . ?
C11 H11C 0.98 . ?
C28 H28A 0.98 . ?
C28 H28B 0.98 . ?
C28 H28C 0.98 . ?
C7 H7A 0.98 . ?
C7 H7B 0.98 . ?
C7 H7C 0.98 . ?
C25 H25A 0.98 . ?
C25 H25B 0.98 . ?
C25 H25C 0.98 . ?
C32 H32A 0.98 . ?
C32 H32B 0.98 . ?
C32 H32C 0.98 . ?
C2 H2A 0.98 . ?
C2 H2B 0.98 . ?
C2 H2C 0.98 . ?
C1 H1A 0.98 . ?
C1 H1B 0.98 . ?
C1 H1C 0.98 . ?
C44 H44A 0.99 . ?
C44 H44B 0.99 . ?
C44 H44C 0.99 . ?
C44 H44D 0.99 . ?
C44 C45 1.488(5) . ?
C44 C45A 1.65(3) . ?
C5 H5A 0.98 . ?
C5 H5B 0.98 . ?
C5 H5C 0.98 . ?
C20 H20A 0.99 . ?
C20 H20B 0.99 . ?
C20 H20C 0.99 . ?
C20 H20D 0.99 . ?
C20 C21 1.553(5) . ?
C20 C21A 1.409(9) . ?
C33 H33A 0.98 . ?
C33 H33B 0.98 . ?
C33 H33C 0.98 . ?
C8 H8A 0.98 . ?
C8 H8B 0.98 . ?
C8 H8C 0.98 . ?
C43 H43 0.95 . ?
C43 C42 1.392(5) . ?
C15 H15 0.95 . ?
C15 C16 1.384(10) . ?
C19 H19 0.95 . ?
C19 C18 1.421(9) . ?
C46 C45 1.547(5) . ?
C46 C48 1.521(6) . ?
C46 C47 1.503(5) . ?
C46 C48A 1.64(3) . ?
C46 C47A 1.38(3) . ?
C46 C45A 1.43(3) . ?
C12 H12A 0.98 . ?
C12 H12B 0.98 . ?
C12 H12C 0.98 . ?
C31 H31A 0.98 . ?
C31 H31B 0.98 . ?
C31 H31C 0.98 . ?
C9 H9A 0.98 . ?
C9 H9B 0.98 . ?
C9 H9C 0.98 . ?
C30 H30A 0.98 . ?
C30 H30B 0.98 . ?
C30 H30C 0.98 . ?
C36 H36A 0.98 . ?
C36 H36B 0.98 . ?
C36 H36C 0.98 . ?
C42 H42 0.95 . ?
C42 C41 1.374(6) . ?
C40 H40 0.95 . ?
C40 C41 1.374(6) . ?
C6 H6A 0.98 . ?
C6 H6B 0.98 . ?
C6 H6C 0.98 . ?
C27 H27A 0.98 . ?
C27 H27B 0.98 . ?
C27 H27C 0.98 . ?
C45 H45A 0.99 . ?
C45 H45B 0.99 . ?
C16 H16 0.95 . ?
C16 C17 1.377(11) . ?
C4 H4A 0.98 . ?
C4 H4B 0.98 . ?
C4 H4C 0.98 . ?
C41 H41 0.95 . ?
C35 H35A 0.98 . ?
C35 H35B 0.98 . ?
C35 H35C 0.98 . ?
C48 H48A 0.98 . ?
C48 H48B 0.98 . ?
C48 H48C 0.98 . ?
C18 H18 0.95 . ?
C18 C17 1.368(10) . ?
C21 H21A 0.99 . ?
C21 H21B 0.99 . ?
C47 H47A 0.98 . ?
C47 H47B 0.98 . ?
C47 H47C 0.98 . ?
C17 H17 0.95 . ?
C24 H24A 0.98 . ?
C24 H24B 0.98 . ?
C24 H24C 0.98 . ?
C34 H34A 0.98 . ?
C34 H34B 0.98 . ?
C34 H34C 0.98 . ?
C23 H23A 0.98 . ?
C23 H23B 0.98 . ?
C23 H23C 0.98 . ?
C21A H21C 0.99 . ?
C21A H21D 0.99 . ?
C23A H23D 0.98 . ?
C23A H23E 0.98 . ?
C23A H23F 0.98 . ?
C24A H24D 0.98 . ?
C24A H24E 0.98 . ?
C24A H24F 0.98 . ?
C48A H48D 0.98 . ?
C48A H48E 0.98 . ?
C48A H48F 0.98 . ?
C47A H47D 0.98 . ?
C47A H47E 0.98 . ?
C47A H47F 0.98 . ?
C45A H45C 0.99 . ?
C45A H45D 0.99 . ?
C15A H15A 0.95 . ?
C15A C16A 1.409(12) . ?
C16A H16A 0.95 . ?
C16A C17A 1.365(12) . ?
C17A H17A 0.95 . ?
C17A C18A 1.392(12) . ?
C18A H18A 0.95 . ?
C18A C19A 1.389(11) . ?
C19A H19A 0.95 . ?
C34A H34D 0.98 . ?
C34A H34E 0.98 . ?
C34A H34F 0.98 . ?
C35A H35D 0.98 . ?
C35A H35E 0.98 . ?
C35A H35F 0.98 . ?
C36A H36D 0.98 . ?
C36A H36E 0.98 . ?
C36A H36F 0.98 . ?

loop_
_geom_angle_atom_site_label_1
_geom_angle_atom_site_label_2
_geom_angle_atom_site_label_3
_geom_angle
_geom_angle_site_symmetry_1
_geom_angle_site_symmetry_3
_geom_angle_publ_flag
N2 Fe1 N1 130.97(7) . . ?
N2 Fe1 N3 117.38(7) . . ?
N1 Fe1 N3 110.93(7) . . ?
N4 Fe2 N6 112.18(8) . . ?
N5 Fe2 N4 132.17(8) . . ?
N5 Fe2 N6 114.86(8) . . ?
N2 Si4 C10 112.38(11) . . ?
N2 Si4 C11 113.05(12) . . ?
N2 Si4 C12 112.30(11) . . ?
C11 Si4 C10 106.59(13) . . ?
C12 Si4 C10 106.84(14) . . ?
C12 Si4 C11 105.15(14) . . ?
N4 Si5 C26 114.31(11) . . ?
N4 Si5 C25 112.26(12) . . ?
N4 Si5 C27 111.76(12) . . ?
C26 Si5 C25 106.00(14) . . ?
C26 Si5 C27 104.58(15) . . ?
C27 Si5 C25 107.36(16) . . ?
N1 Si1 C3 113.56(11) . . ?
N1 Si1 C2 112.27(11) . . ?
N1 Si1 C1 111.87(10) . . ?
C3 Si1 C2 106.16(14) . . ?
C1 Si1 C3 106.44(13) . . ?
C1 Si1 C2 106.01(13) . . ?
N4 Si6 C29 111.67(11) . . ?
N4 Si6 C28 112.95(12) . . ?
N4 Si6 C30 111.48(13) . . ?
C29 Si6 C28 105.78(14) . . ?
C29 Si6 C30 106.65(14) . . ?
C30 Si6 C28 107.92(17) . . ?
N1 Si2 C5 112.68(12) . . ?
N1 Si2 C6 111.00(11) . . ?
N1 Si2 C4 112.57(13) . . ?
C6 Si2 C5 106.44(16) . . ?
C6 Si2 C4 106.56(17) . . ?
C4 Si2 C5 107.18(17) . . ?
N5 Si7 C32 113.13(12) . . ?
N5 Si7 C33 112.59(13) . . ?
N5 Si7 C31 111.90(12) . . ?
C32 Si7 C33 105.83(15) . . ?
C31 Si7 C32 105.73(14) . . ?
C31 Si7 C33 107.15(16) . . ?
N2 Si3 C7 111.71(11) . . ?
N2 Si3 C8 111.66(12) . . ?
N2 Si3 C9 113.09(13) . . ?
C7 Si3 C8 107.28(14) . . ?
C9 Si3 C7 105.63(15) . . ?
C9 Si3 C8 107.08(18) . . ?
N5 Si8 C36 112.83(17) . . ?
N5 Si8 C35 111.89(13) . . ?
N5 Si8 C34 111.16(14) . . ?
N5 Si8 C34A 118.5(9) . . ?
N5 Si8 C35A 108.1(10) . . ?
N5 Si8 C36A 121.2(10) . . ?
C36 Si8 C34 106.2(2) . . ?
C35 Si8 C36 106.2(2) . . ?
C35 Si8 C34 108.2(2) . . ?
C34A Si8 C35A 97.3(16) . . ?
C36A Si8 C34A 106.7(14) . . ?
C36A Si8 C35A 100.8(14) . . ?
Si5 N4 Fe2 121.94(10) . . ?
Si5 N4 Si6 122.96(11) . . ?
Si6 N4 Fe2 113.92(9) . . ?
Si4 N2 Fe1 123.22(10) . . ?
Si4 N2 Si3 121.99(10) . . ?
Si3 N2 Fe1 113.20(9) . . ?
Si1 N1 Fe1 120.59(9) . . ?
Si1 N1 Si2 122.22(10) . . ?
Si2 N1 Fe1 116.73(9) . . ?
Si7 N5 Fe2 120.76(10) . . ?
Si8 N5 Fe2 117.51(10) . . ?
Si8 N5 Si7 121.61(11) . . ?
Fe1 N3 H3 104.4 . . ?
C22 N3 Fe1 121.16(15) . . ?
C22 N3 H3 104.4 . . ?
C13 N3 Fe1 114.03(14) . . ?
C13 N3 H3 104.4 . . ?
C13 N3 C22 106.81(18) . . ?
Fe2 N6 H6 104.7 . . ?
C37 N6 Fe2 112.75(14) . . ?
C37 N6 H6 104.7 . . ?
C37 N6 C46 107.4(2) . . ?
C46 N6 Fe2 121.06(18) . . ?
C46 N6 H6 104.7 . . ?
C39 C38 C37 119.3(3) . . ?
C39 C38 C43 118.4(3) . . ?
C43 C38 C37 122.2(3) . . ?
N3 C22 C23 106.7(3) . . ?
N3 C22 C21A 101.6(3) . . ?
N3 C22 C24A 109.6(4) . . ?
C21 C22 N3 102.9(2) . . ?
C21 C22 C23 108.3(3) . . ?
C24 C22 N3 112.5(3) . . ?
C24 C22 C21 115.8(4) . . ?
C24 C22 C23 110.0(4) . . ?
C23A C22 N3 112.1(5) . . ?
C23A C22 C21A 109.5(6) . . ?
C23A C22 C24A 113.6(8) . . ?
C24A C22 C21A 109.7(7) . . ?
N3 C13 H13 108.6 . . ?
N3 C13 C20 105.78(19) . . ?
C14 C13 N3 110.30(19) . . ?
C14 C13 H13 108.6 . . ?
C14 C13 C20 114.7(2) . . ?
C20 C13 H13 108.6 . . ?
C15 C14 C13 115.3(4) . . ?
C19 C14 C13 126.4(4) . . ?
C19 C14 C15 118.3(4) . . ?
C15A C14 C13 130.2(5) . . ?
C15A C14 C19A 117.5(5) . . ?
C19A C14 C13 112.2(4) . . ?
Si1 C3 H3A 109.5 . . ?
Si1 C3 H3B 109.5 . . ?
Si1 C3 H3C 109.5 . . ?
H3A C3 H3B 109.5 . . ?
H3A C3 H3C 109.5 . . ?
H3B C3 H3C 109.5 . . ?
N6 C37 H37 108.2 . . ?
N6 C37 C44 105.3(2) . . ?
C38 C37 N6 112.7(2) . . ?
C38 C37 H37 108.2 . . ?
C38 C37 C44 114.1(2) . . ?
C44 C37 H37 108.2 . . ?
Si5 C26 H26A 109.5 . . ?
Si5 C26 H26B 109.5 . . ?
Si5 C26 H26C 109.5 . . ?
H26A C26 H26B 109.5 . . ?
H26A C26 H26C 109.5 . . ?
H26B C26 H26C 109.5 . . ?
C38 C39 H39 119.5 . . ?
C38 C39 C40 120.9(3) . . ?
C40 C39 H39 119.5 . . ?
Si4 C10 H10A 109.5 . . ?
Si4 C10 H10B 109.5 . . ?
Si4 C10 H10C 109.5 . . ?
H10A C10 H10B 109.5 . . ?
H10A C10 H10C 109.5 . . ?
H10B C10 H10C 109.5 . . ?
Si6 C29 H29A 109.5 . . ?
Si6 C29 H29B 109.5 . . ?
Si6 C29 H29C 109.5 . . ?
H29A C29 H29B 109.5 . . ?
H29A C29 H29C 109.5 . . ?
H29B C29 H29C 109.5 . . ?
Si4 C11 H11A 109.5 . . ?
Si4 C11 H11B 109.5 . . ?
Si4 C11 H11C 109.5 . . ?
H11A C11 H11B 109.5 . . ?
H11A C11 H11C 109.5 . . ?
H11B C11 H11C 109.5 . . ?
Si6 C28 H28A 109.5 . . ?
Si6 C28 H28B 109.5 . . ?
Si6 C28 H28C 109.5 . . ?
H28A C28 H28B 109.5 . . ?
H28A C28 H28C 109.5 . . ?
H28B C28 H28C 109.5 . . ?
Si3 C7 H7A 109.5 . . ?
Si3 C7 H7B 109.5 . . ?
Si3 C7 H7C 109.5 . . ?
H7A C7 H7B 109.5 . . ?
H7A C7 H7C 109.5 . . ?
H7B C7 H7C 109.5 . . ?
Si5 C25 H25A 109.5 . . ?
Si5 C25 H25B 109.5 . . ?
Si5 C25 H25C 109.5 . . ?
H25A C25 H25B 109.5 . . ?
H25A C25 H25C 109.5 . . ?
H25B C25 H25C 109.5 . . ?
Si7 C32 H32A 109.5 . . ?
Si7 C32 H32B 109.5 . . ?
Si7 C32 H32C 109.5 . . ?
H32A C32 H32B 109.5 . . ?
H32A C32 H32C 109.5 . . ?
H32B C32 H32C 109.5 . . ?
Si1 C2 H2A 109.5 . . ?
Si1 C2 H2B 109.5 . . ?
Si1 C2 H2C 109.5 . . ?
H2A C2 H2B 109.5 . . ?
H2A C2 H2C 109.5 . . ?
H2B C2 H2C 109.5 . . ?
Si1 C1 H1A 109.5 . . ?
Si1 C1 H1B 109.5 . . ?
Si1 C1 H1C 109.5 . . ?
H1A C1 H1B 109.5 . . ?
H1A C1 H1C 109.5 . . ?
H1B C1 H1C 109.5 . . ?
C37 C44 H44A 111.1 . . ?
C37 C44 H44B 111.1 . . ?
C37 C44 H44C 111.3 . . ?
C37 C44 H44D 111.3 . . ?
C37 C44 C45A 102.5(10) . . ?
H44A C44 H44B 109 . . ?
H44C C44 H44D 109.2 . . ?
C45 C44 C37 103.5(2) . . ?
C45 C44 H44A 111.1 . . ?
C45 C44 H44B 111.1 . . ?
C45A C44 H44C 111.3 . . ?
C45A C44 H44D 111.3 . . ?
Si2 C5 H5A 109.5 . . ?
Si2 C5 H5B 109.5 . . ?
Si2 C5 H5C 109.5 . . ?
H5A C5 H5B 109.5 . . ?
H5A C5 H5C 109.5 . . ?
H5B C5 H5C 109.5 . . ?
C13 C20 H20A 110.5 . . ?
C13 C20 H20B 110.5 . . ?
C13 C20 H20C 111 . . ?
C13 C20 H20D 111 . . ?
C13 C20 C21 106.1(2) . . ?
H20A C20 H20B 108.7 . . ?
H20C C20 H20D 109 . . ?
C21 C20 H20A 110.5 . . ?
C21 C20 H20B 110.5 . . ?
C21A C20 C13 103.6(4) . . ?
C21A C20 H20C 111 . . ?
C21A C20 H20D 111 . . ?
Si7 C33 H33A 109.5 . . ?
Si7 C33 H33B 109.5 . . ?
Si7 C33 H33C 109.5 . . ?
H33A C33 H33B 109.5 . . ?
H33A C33 H33C 109.5 . . ?
H33B C33 H33C 109.5 . . ?
Si3 C8 H8A 109.5 . . ?
Si3 C8 H8B 109.5 . . ?
Si3 C8 H8C 109.5 . . ?
H8A C8 H8B 109.5 . . ?
H8A C8 H8C 109.5 . . ?
H8B C8 H8C 109.5 . . ?
C38 C43 H43 119.9 . . ?
C42 C43 C38 120.1(3) . . ?
C42 C43 H43 119.9 . . ?
C14 C15 H15 120.7 . . ?
C16 C15 C14 118.5(6) . . ?
C16 C15 H15 120.7 . . ?
C14 C19 H19 118.4 . . ?
C14 C19 C18 123.2(6) . . ?
C18 C19 H19 118.4 . . ?
N6 C46 C45 103.5(2) . . ?
N6 C46 C48A 105.1(10) . . ?
C48 C46 N6 109.0(3) . . ?
C48 C46 C45 110.3(3) . . ?
C47 C46 N6 110.8(3) . . ?
C47 C46 C45 111.7(4) . . ?
C47 C46 C48 111.2(4) . . ?
C47A C46 N6 107.4(9) . . ?
C47A C46 C48A 112.4(16) . . ?
C47A C46 C45A 118.7(17) . . ?
C45A C46 N6 103.4(10) . . ?
C45A C46 C48A 108.6(15) . . ?
Si4 C12 H12A 109.5 . . ?
Si4 C12 H12B 109.5 . . ?
Si4 C12 H12C 109.5 . . ?
H12A C12 H12B 109.5 . . ?
H12A C12 H12C 109.5 . . ?
H12B C12 H12C 109.5 . . ?
Si7 C31 H31A 109.5 . . ?
Si7 C31 H31B 109.5 . . ?
Si7 C31 H31C 109.5 . . ?
H31A C31 H31B 109.5 . . ?
H31A C31 H31C 109.5 . . ?
H31B C31 H31C 109.5 . . ?
Si3 C9 H9A 109.5 . . ?
Si3 C9 H9B 109.5 . . ?
Si3 C9 H9C 109.5 . . ?
H9A C9 H9B 109.5 . . ?
H9A C9 H9C 109.5 . . ?
H9B C9 H9C 109.5 . . ?
Si6 C30 H30A 109.5 . . ?
Si6 C30 H30B 109.5 . . ?
Si6 C30 H30C 109.5 . . ?
H30A C30 H30B 109.5 . . ?
H30A C30 H30C 109.5 . . ?
H30B C30 H30C 109.5 . . ?
Si8 C36 H36A 109.5 . . ?
Si8 C36 H36B 109.5 . . ?
Si8 C36 H36C 109.5 . . ?
H36A C36 H36B 109.5 . . ?
H36A C36 H36C 109.5 . . ?
H36B C36 H36C 109.5 . . ?
C43 C42 H42 119.8 . . ?
C41 C42 C43 120.5(4) . . ?
C41 C42 H42 119.8 . . ?
C39 C40 H40 119.9 . . ?
C41 C40 C39 120.2(3) . . ?
C41 C40 H40 119.9 . . ?
Si2 C6 H6A 109.5 . . ?
Si2 C6 H6B 109.5 . . ?
Si2 C6 H6C 109.5 . . ?
H6A C6 H6B 109.5 . . ?
H6A C6 H6C 109.5 . . ?
H6B C6 H6C 109.5 . . ?
Si5 C27 H27A 109.5 . . ?
Si5 C27 H27B 109.5 . . ?
Si5 C27 H27C 109.5 . . ?
H27A C27 H27B 109.5 . . ?
H27A C27 H27C 109.5 . . ?
H27B C27 H27C 109.5 . . ?
C44 C45 C46 104.7(3) . . ?
C44 C45 H45A 110.8 . . ?
C44 C45 H45B 110.8 . . ?
C46 C45 H45A 110.8 . . ?
C46 C45 H45B 110.8 . . ?
H45A C45 H45B 108.9 . . ?
C15 C16 H16 120 . . ?
C17 C16 C15 119.9(6) . . ?
C17 C16 H16 120 . . ?
Si2 C4 H4A 109.5 . . ?
Si2 C4 H4B 109.5 . . ?
Si2 C4 H4C 109.5 . . ?
H4A C4 H4B 109.5 . . ?
H4A C4 H4C 109.5 . . ?
H4B C4 H4C 109.5 . . ?
C42 C41 H41 120 . . ?
C40 C41 C42 119.9(3) . . ?
C40 C41 H41 120 . . ?
Si8 C35 H35A 109.5 . . ?
Si8 C35 H35B 109.5 . . ?
Si8 C35 H35C 109.5 . . ?
H35A C35 H35B 109.5 . . ?
H35A C35 H35C 109.5 . . ?
H35B C35 H35C 109.5 . . ?
C46 C48 H48A 109.5 . . ?
C46 C48 H48B 109.5 . . ?
C46 C48 H48C 109.5 . . ?
H48A C48 H48B 109.5 . . ?
H48A C48 H48C 109.5 . . ?
H48B C48 H48C 109.5 . . ?
C19 C18 H18 121.2 . . ?
C17 C18 C19 117.6(7) . . ?
C17 C18 H18 121.2 . . ?
C22 C21 C20 102.5(3) . . ?
C22 C21 H21A 111.3 . . ?
C22 C21 H21B 111.3 . . ?
C20 C21 H21A 111.3 . . ?
C20 C21 H21B 111.3 . . ?
H21A C21 H21B 109.2 . . ?
C46 C47 H47A 109.5 . . ?
C46 C47 H47B 109.5 . . ?
C46 C47 H47C 109.5 . . ?
H47A C47 H47B 109.5 . . ?
H47A C47 H47C 109.5 . . ?
H47B C47 H47C 109.5 . . ?
C16 C17 H17 118.9 . . ?
C18 C17 C16 122.1(7) . . ?
C18 C17 H17 118.9 . . ?
C22 C24 H24A 109.5 . . ?
C22 C24 H24B 109.5 . . ?
C22 C24 H24C 109.5 . . ?
H24A C24 H24B 109.5 . . ?
H24A C24 H24C 109.5 . . ?
H24B C24 H24C 109.5 . . ?
Si8 C34 H34A 109.5 . . ?
Si8 C34 H34B 109.5 . . ?
Si8 C34 H34C 109.5 . . ?
H34A C34 H34B 109.5 . . ?
H34A C34 H34C 109.5 . . ?
H34B C34 H34C 109.5 . . ?
C22 C23 H23A 109.5 . . ?
C22 C23 H23B 109.5 . . ?
C22 C23 H23C 109.5 . . ?
H23A C23 H23B 109.5 . . ?
H23A C23 H23C 109.5 . . ?
H23B C23 H23C 109.5 . . ?
C22 C21A H21C 110.6 . . ?
C22 C21A H21D 110.6 . . ?
C20 C21A C22 105.6(5) . . ?
C20 C21A H21C 110.6 . . ?
C20 C21A H21D 110.6 . . ?
H21C C21A H21D 108.8 . . ?
C22 C23A H23D 109.5 . . ?
C22 C23A H23E 109.5 . . ?
C22 C23A H23F 109.5 . . ?
H23D C23A H23E 109.5 . . ?
H23D C23A H23F 109.5 . . ?
H23E C23A H23F 109.5 . . ?
C22 C24A H24D 109.5 . . ?
C22 C24A H24E 109.5 . . ?
C22 C24A H24F 109.5 . . ?
H24D C24A H24E 109.5 . . ?
H24D C24A H24F 109.5 . . ?
H24E C24A H24F 109.5 . . ?
C46 C48A H48D 109.5 . . ?
C46 C48A H48E 109.5 . . ?
C46 C48A H48F 109.5 . . ?
H48D C48A H48E 109.5 . . ?
H48D C48A H48F 109.5 . . ?
H48E C48A H48F 109.5 . . ?
C46 C47A H47D 109.5 . . ?
C46 C47A H47E 109.5 . . ?
C46 C47A H47F 109.5 . . ?
H47D C47A H47E 109.5 . . ?
H47D C47A H47F 109.5 . . ?
H47E C47A H47F 109.5 . . ?
C44 C45A H45C 111.3 . . ?
C44 C45A H45D 111.3 . . ?
C46 C45A C44 102.3(16) . . ?
C46 C45A H45C 111.3 . . ?
C46 C45A H45D 111.3 . . ?
H45C C45A H45D 109.2 . . ?
C14 C15A H15A 117.8 . . ?
C14 C15A C16A 124.4(8) . . ?
C16A C15A H15A 117.8 . . ?
C15A C16A H16A 120.7 . . ?
C17A C16A C15A 118.7(8) . . ?
C17A C16A H16A 120.7 . . ?
C16A C17A H17A 119.7 . . ?
C16A C17A C18A 120.5(8) . . ?
C18A C17A H17A 119.7 . . ?
C17A C18A H18A 119.7 . . ?
C19A C18A C17A 120.5(8) . . ?
C19A C18A H18A 119.7 . . ?
C14 C19A H19A 120.9 . . ?
C18A C19A C14 118.3(6) . . ?
C18A C19A H19A 120.9 . . ?
Si8 C34A H34D 109.5 . . ?
Si8 C34A H34E 109.5 . . ?
Si8 C34A H34F 109.5 . . ?
H34D C34A H34E 109.5 . . ?
H34D C34A H34F 109.5 . . ?
H34E C34A H34F 109.5 . . ?
Si8 C35A H35D 109.5 . . ?
Si8 C35A H35E 109.5 . . ?
Si8 C35A H35F 109.5 . . ?
H35D C35A H35E 109.5 . . ?
H35D C35A H35F 109.5 . . ?
H35E C35A H35F 109.5 . . ?
Si8 C36A H36D 109.5 . . ?
Si8 C36A H36E 109.5 . . ?
Si8 C36A H36F 109.5 . . ?
H36D C36A H36E 109.5 . . ?
H36D C36A H36F 109.5 . . ?
H36E C36A H36F 109.5 . . ?

loop_
_geom_torsion_atom_site_label_1
_geom_torsion_atom_site_label_2
_geom_torsion_atom_site_label_3
_geom_torsion_atom_site_label_4
_geom_torsion
_geom_torsion_site_symmetry_1
_geom_torsion_site_symmetry_2
_geom_torsion_site_symmetry_3
_geom_torsion_site_symmetry_4
_geom_torsion_publ_flag
Fe1 N3 C22 C21 -166.4(3) . . . . ?
Fe1 N3 C22 C24 -41.0(4) . . . . ?
Fe1 N3 C22 C23 79.7(3) . . . . ?
Fe1 N3 C22 C21A -122.6(5) . . . . ?
Fe1 N3 C22 C23A 120.5(6) . . . . ?
Fe1 N3 C22 C24A -6.7(7) . . . . ?
Fe1 N3 C13 C14 -85.5(2) . . . . ?
Fe1 N3 C13 C20 149.89(17) . . . . ?
Fe2 N6 C37 C38 87.9(2) . . . . ?
Fe2 N6 C37 C44 -147.18(19) . . . . ?
Fe2 N6 C46 C45 118.8(3) . . . . ?
Fe2 N6 C46 C48 -123.8(3) . . . . ?
Fe2 N6 C46 C47 -1.1(4) . . . . ?
Fe2 N6 C46 C48A -78.5(10) . . . . ?
Fe2 N6 C46 C47A 41.4(14) . . . . ?
Fe2 N6 C46 C45A 167.7(13) . . . . ?
N3 C22 C21 C20 39.7(4) . . . . ?
N3 C22 C21A C20 -32.9(7) . . . . ?
N3 C13 C14 C15 -66.4(6) . . . . ?
N3 C13 C14 C19 114.2(6) . . . . ?
N3 C13 C14 C15A -61.2(10) . . . . ?
N3 C13 C14 C19A 122.4(5) . . . . ?
N3 C13 C20 C21 11.8(4) . . . . ?
N3 C13 C20 C21A -34.9(5) . . . . ?
N6 C37 C44 C45 31.9(3) . . . . ?
N6 C37 C44 C45A -14.0(11) . . . . ?
N6 C46 C45 C44 33.0(4) . . . . ?
N6 C46 C45A C44 -43.3(16) . . . . ?
C38 C37 C44 C45 156.0(3) . . . . ?
C38 C37 C44 C45A 110.1(11) . . . . ?
C38 C39 C40 C41 -0.9(5) . . . . ?
C38 C43 C42 C41 0.0(5) . . . . ?
C22 N3 C13 C14 137.9(2) . . . . ?
C22 N3 C13 C20 13.3(3) . . . . ?
C13 N3 C22 C21 -33.5(3) . . . . ?
C13 N3 C22 C24 91.8(4) . . . . ?
C13 N3 C22 C23 -147.4(3) . . . . ?
C13 N3 C22 C21A 10.2(5) . . . . ?
C13 N3 C22 C23A -106.7(6) . . . . ?
C13 N3 C22 C24A 126.2(7) . . . . ?
C13 C14 C15 C16 -175.0(7) . . . . ?
C13 C14 C19 C18 173.4(6) . . . . ?
C13 C14 C15A C16A -178.7(8) . . . . ?
C13 C14 C19A C18A 179.0(7) . . . . ?
C13 C20 C21 C22 -32.2(4) . . . . ?
C13 C20 C21A C22 41.5(7) . . . . ?
C14 C13 C20 C21 -110.0(3) . . . . ?
C14 C13 C20 C21A -156.7(5) . . . . ?
C14 C15 C16 C17 -2.4(14) . . . . ?
C14 C19 C18 C17 5.4(13) . . . . ?
C14 C15A C16A C17A 2.7(19) . . . . ?
C3 Si1 N1 Fe1 -95.12(15) . . . . ?
C3 Si1 N1 Si2 76.86(16) . . . . ?
C37 N6 C46 C45 -12.7(3) . . . . ?
C37 N6 C46 C48 104.7(3) . . . . ?
C37 N6 C46 C47 -132.6(3) . . . . ?
C37 N6 C46 C48A 150.0(10) . . . . ?
C37 N6 C46 C47A -90.1(14) . . . . ?
C37 N6 C46 C45A 36.2(13) . . . . ?
C37 C38 C39 C40 -174.4(3) . . . . ?
C37 C38 C43 C42 174.7(3) . . . . ?
C37 C44 C45 C46 -40.2(3) . . . . ?
C37 C44 C45A C46 36.6(16) . . . . ?
C26 Si5 N4 Fe2 -125.78(14) . . . . ?
C26 Si5 N4 Si6 67.40(17) . . . . ?
C39 C38 C37 N6 -129.1(2) . . . . ?
C39 C38 C37 C44 110.9(3) . . . . ?
C39 C38 C43 C42 -1.1(4) . . . . ?
C39 C40 C41 C42 -0.3(5) . . . . ?
C10 Si4 N2 Fe1 -112.20(15) . . . . ?
C10 Si4 N2 Si3 52.46(17) . . . . ?
C29 Si6 N4 Fe2 37.12(14) . . . . ?
C29 Si6 N4 Si5 -155.10(13) . . . . ?
C11 Si4 N2 Fe1 127.09(14) . . . . ?
C11 Si4 N2 Si3 -68.25(17) . . . . ?
C28 Si6 N4 Fe2 156.21(14) . . . . ?
C28 Si6 N4 Si5 -36.01(18) . . . . ?
C7 Si3 N2 Fe1 -45.76(14) . . . . ?
C7 Si3 N2 Si4 148.18(13) . . . . ?
C25 Si5 N4 Fe2 113.45(15) . . . . ?
C25 Si5 N4 Si6 -53.36(18) . . . . ?
C32 Si7 N5 Fe2 -141.76(14) . . . . ?
C32 Si7 N5 Si8 42.29(19) . . . . ?
C2 Si1 N1 Fe1 144.44(14) . . . . ?
C2 Si1 N1 Si2 -43.58(18) . . . . ?
C1 Si1 N1 Fe1 25.40(16) . . . . ?
C1 Si1 N1 Si2 -162.63(14) . . . . ?
C5 Si2 N1 Fe1 130.74(15) . . . . ?
C5 Si2 N1 Si1 -41.53(19) . . . . ?
C20 C13 C14 C15 52.9(6) . . . . ?
C20 C13 C14 C19 -126.5(6) . . . . ?
C20 C13 C14 C15A 58.1(10) . . . . ?
C20 C13 C14 C19A -118.3(5) . . . . ?
C33 Si7 N5 Fe2 98.30(16) . . . . ?
C33 Si7 N5 Si8 -77.64(18) . . . . ?
C8 Si3 N2 Fe1 74.38(15) . . . . ?
C8 Si3 N2 Si4 -91.69(16) . . . . ?
C43 C38 C37 N6 55.1(3) . . . . ?
C43 C38 C37 C44 -64.9(3) . . . . ?
C43 C38 C39 C40 1.6(4) . . . . ?
C43 C42 C41 C40 0.7(5) . . . . ?
C15 C14 C19 C18 -5.9(12) . . . . ?
C15 C16 C17 C18 1.9(13) . . . . ?
C19 C14 C15 C16 4.4(13) . . . . ?
C19 C18 C17 C16 -3.1(13) . . . . ?
C46 N6 C37 C38 -136.2(2) . . . . ?
C46 N6 C37 C44 -11.3(3) . . . . ?
C12 Si4 N2 Fe1 8.30(17) . . . . ?
C12 Si4 N2 Si3 172.96(13) . . . . ?
C31 Si7 N5 Fe2 -22.45(18) . . . . ?
C31 Si7 N5 Si8 161.60(15) . . . . ?
C9 Si3 N2 Fe1 -164.76(16) . . . . ?
C9 Si3 N2 Si4 29.2(2) . . . . ?
C30 Si6 N4 Fe2 -82.07(16) . . . . ?
C30 Si6 N4 Si5 85.70(18) . . . . ?
C36 Si8 N5 Fe2 -136.3(2) . . . . ?
C36 Si8 N5 Si7 39.8(2) . . . . ?
C6 Si2 N1 Fe1 11.46(19) . . . . ?
C6 Si2 N1 Si1 -160.81(17) . . . . ?
C27 Si5 N4 Fe2 -7.24(18) . . . . ?
C27 Si5 N4 Si6 -174.06(15) . . . . ?
C4 Si2 N1 Fe1 -107.90(17) . . . . ?
C4 Si2 N1 Si1 79.83(19) . . . . ?
C35 Si8 N5 Fe2 -16.6(3) . . . . ?
C35 Si8 N5 Si7 159.4(3) . . . . ?
C48 C46 C45 C44 -83.5(4) . . . . ?
C47 C46 C45 C44 152.3(3) . . . . ?
C24 C22 C21 C20 -83.5(4) . . . . ?
C34 Si8 N5 Fe2 104.5(2) . . . . ?
C34 Si8 N5 Si7 -79.4(2) . . . . ?
C23 C22 C21 C20 152.5(3) . . . . ?
C23A C22 C21A C20 85.9(9) . . . . ?
C24A C22 C21A C20 -148.8(7) . . . . ?
C48A C46 C45A C44 -154.6(14) . . . . ?
C47A C46 C45A C44 75.4(19) . . . . ?
C15A C14 C19A C18A 2.0(13) . . . . ?
C15A C16A C17A C18A -2.6(16) . . . . ?
C16A C17A C18A C19A 2.5(15) . . . . ?
C17A C18A C19A C14 -2.1(14) . . . . ?
C19A C14 C15A C16A -2.4(18) . . . . ?
C34A Si8 N5 Fe2 60.8(16) . . . . ?
C34A Si8 N5 Si7 -123.1(16) . . . . ?
C35A Si8 N5 Fe2 -48.4(13) . . . . ?
C35A Si8 N5 Si7 127.7(13) . . . . ?
C36A Si8 N5 Fe2 -163.8(14) . . . . ?
C36A Si8 N5 Si7 12.2(15) . . . . ?


#----------------------------------------------------------------------------#
#                       SHELX RES FILE                                       #
#----------------------------------------------------------------------------#

_smtbx_masks_special_details     ?
loop_
_smtbx_masks_void_nr
_smtbx_masks_void_average_x
_smtbx_masks_void_average_y
_smtbx_masks_void_average_z
_smtbx_masks_void_volume
_smtbx_masks_void_count_electrons
_smtbx_masks_void_content
1 0.205 0.304 0.368 40.5 0.4 ?
2 0.295 0.804 0.132 40.5 0.6 ?
3 0.250 0.290 0.885 9.3 -0.1 ?
4 0.250 0.790 0.615 9.3 0.2 ?
5 0.705 0.196 0.868 40.5 0.0 ?
6 0.795 0.696 0.632 40.5 0.0 ?
7 0.750 0.210 0.385 9.3 0.0 ?
8 0.750 0.710 0.115 9.3 0.0 ?

_smtbx_masks_void_probe_radius   1.2
_smtbx_masks_void_truncation_radius 1.2
_shelx_res_file                  
;
TITL 21ma168_ws381_a.res in P2(1)/n
    21ma168_ws381.res
    created by SHELXL-2018/3 at 10:10:20 on 13-Sep-2021
REM Old TITL 21MA168_WS381 in P2(1)/n
REM SHELXT solution in P2(1)/n: R1 0.138, Rweak 0.005, Alpha 0.040
REM <I/s> 0.618 for 442 systematic absences, Orientation as input
REM Formula found by SHELXT: C48 N7 Si8 Fe2
CELL 1.54184 18.670668 18.941085 18.908161 90 94.3084 90
ZERR 8 0.000168 0.000179 0.000172 0 0.0008 0
LATT 1
SYMM 0.5-X,0.5+Y,0.5-Z
SFAC C H Fe N Si
UNIT 192 424 8 24 32
ISOR 0.01 0.02 C45A C47A C48A
DELU 0.0001 0.0001 Si2 C4 C5 C6
ISOR 0.01 0.02 C16 C16A C17A C18A
ISOR 0.01 0.02 C35A C34A C36A
DELU 0.0001 0.0001 C14 C19A C18A C17A C16A C15A
DELU 0.0001 0.0001 C14 C19 C18 C17 C16 C15

L.S. 20 0 0
PLAN  20
SIZE 0.083 0.226 0.258
TEMP -100
CONF
BOND
list 4
MORE -1
BOND $H
ABIN
fmap 2 53
acta
SHEL 999.99 0.792
REM <olex2.extras>
REM <HklSrc "%.\\21MA168_WS381.hkl">
REM </olex2.extras>

WGHT    0.096800    1.789600
FVAR       0.21033   0.70831   0.86198   0.56614   0.89001
FE1   3    0.246591    0.145404    0.624354    11.00000    0.02859    0.02796 =
         0.03154   -0.00031    0.00167   -0.00107
FE2   3    0.749101    0.367128    0.628624    11.00000    0.02859    0.03130 =
         0.03850   -0.00021   -0.00022   -0.00041
SI4   5    0.361881    0.093157    0.517664    11.00000    0.03946    0.04221 =
         0.03791   -0.00553    0.00876   -0.00126
SI5   5    0.635930    0.412800    0.739155    11.00000    0.04020    0.04562 =
         0.03781   -0.00030    0.00644   -0.00517
SI1   5    0.128071    0.120627    0.733838    11.00000    0.03724    0.04807 =
         0.03317   -0.00068    0.00524   -0.00418
SI6   5    0.638895    0.485699    0.597466    11.00000    0.04507    0.03698 =
         0.04684    0.00678    0.00444    0.00394
SI2   5    0.093262    0.087848    0.579568    11.00000    0.03467    0.05600 =
         0.03752   -0.00361   -0.00112   -0.00929
SI7   5    0.867797    0.394447    0.519937    11.00000    0.03638    0.05262 =
         0.03953   -0.00298    0.00492    0.00259
SI3   5    0.342648    0.016334    0.654212    11.00000    0.05313    0.04251 =
         0.04189    0.00426    0.00347    0.01123
SI8   5    0.900840    0.428830    0.673679    11.00000    0.03847    0.06205 =
         0.04986   -0.01143   -0.00185   -0.00972
N4    4    0.666448    0.420010    0.656130    11.00000    0.03394    0.03852 =
         0.03694    0.00194    0.00246   -0.00005
N2    4    0.325805    0.087291    0.598246    11.00000    0.03337    0.03816 =
         0.03526   -0.00235    0.00297    0.00241
N1    4    0.150278    0.120225    0.647595    11.00000    0.03090    0.04186 =
         0.03411   -0.00135    0.00296   -0.00458
N5    4    0.843958    0.396264    0.605878    11.00000    0.03316    0.04738 =
         0.03856   -0.00525    0.00331   -0.00294
N3    4    0.268872    0.254458    0.647976    11.00000    0.03730    0.03599 =
         0.05476    0.00168    0.00164   -0.00070
AFIX  13
H3    2    0.259828    0.259439    0.699198    11.00000   -1.20000
AFIX   0

N6    4    0.722917    0.258782    0.603889    11.00000    0.03989    0.03512 =
         0.07240   -0.00094    0.00576    0.00041
AFIX  13
H6    2    0.729102    0.254281    0.552006    11.00000   -1.20000
AFIX   0
C38   1    0.597995    0.256225    0.544175    11.00000    0.04484    0.04409 =
         0.06901   -0.00037    0.00936   -0.01436

C22   1    0.224120    0.313763    0.610821    11.00000    0.04340    0.03318 =
         0.08235    0.00572    0.00065    0.00481
C13   1    0.347144    0.274712    0.644782    11.00000    0.03748    0.04081 =
         0.05464   -0.00164    0.00240   -0.00650
AFIX  13
H13   2    0.368025    0.245984    0.607011    11.00000   -1.20000
AFIX   0
C14   1    0.388463    0.259274    0.714711    11.00000    0.04926    0.04911 =
         0.05376    0.00386    0.00139   -0.01710
C3    1    0.136297    0.031809    0.777777    11.00000    0.06499    0.06499 =
         0.04744    0.01241    0.00831   -0.00774
AFIX 137
H3A   2    0.104350   -0.001820    0.751703    11.00000   -1.50000
H3B   2    0.122806    0.035639    0.826728    11.00000   -1.50000
H3C   2    0.186028    0.015248    0.777837    11.00000   -1.50000
AFIX   0

C37   1    0.644289    0.241883    0.611063    11.00000    0.03995    0.03919 =
         0.07393   -0.00460    0.00665   -0.00418
AFIX  13
H37   2    0.626952    0.272193    0.649574    11.00000   -1.20000
AFIX   0
C26   1    0.538693    0.389422    0.739504    11.00000    0.04906    0.06479 =
         0.06633   -0.00356    0.02050   -0.01294
AFIX 137
H26A  2    0.509653    0.425855    0.714183    11.00000   -1.50000
H26B  2    0.525351    0.386366    0.788557    11.00000   -1.50000
H26C  2    0.530094    0.343789    0.715954    11.00000   -1.50000
AFIX   0
C39   1    0.536494    0.296869    0.547380    11.00000    0.05045    0.05153 =
         0.07779    0.01017    0.00737   -0.00533
AFIX  43
H39   2    0.526637    0.318612    0.590872    11.00000   -1.20000
AFIX   0

C10   1    0.344001    0.012006    0.461844    11.00000    0.07303    0.05756 =
         0.04837   -0.01794    0.01530   -0.00450
AFIX 137
H10A  2    0.363214   -0.029531    0.487703    11.00000   -1.50000
H10B  2    0.367359    0.016849    0.417384    11.00000   -1.50000
H10C  2    0.292110    0.006403    0.451350    11.00000   -1.50000
AFIX   0

C29   1    0.648082    0.458551    0.503584    11.00000    0.04932    0.06322 =
         0.04228    0.01298    0.00454    0.00535
AFIX 137
H29A  2    0.698764    0.449519    0.496666    11.00000   -1.50000
H29B  2    0.630181    0.496390    0.471616    11.00000   -1.50000
H29C  2    0.620119    0.415503    0.493225    11.00000   -1.50000
AFIX   0

C11   1    0.461575    0.106086    0.525623    11.00000    0.04245    0.06690 =
         0.08369   -0.01036    0.02186   -0.00307
AFIX 137
H11A  2    0.473822    0.145328    0.558085    11.00000   -1.50000
H11B  2    0.478111    0.116833    0.478836    11.00000   -1.50000
H11C  2    0.484977    0.062865    0.544115    11.00000   -1.50000
AFIX   0

C28   1    0.541907    0.510176    0.602311    11.00000    0.06007    0.06539 =
         0.07304    0.01471    0.01076    0.02795
AFIX 137
H28A  2    0.511943    0.467984    0.594670    11.00000   -1.50000
H28B  2    0.528256    0.545254    0.565650    11.00000   -1.50000
H28C  2    0.534915    0.530063    0.649143    11.00000   -1.50000
AFIX   0

C7    1    0.343025    0.042808    0.749626    11.00000    0.06269    0.06261 =
         0.03962    0.00668   -0.00238    0.00351
AFIX 137
H7A   2    0.381324    0.077353    0.760631    11.00000   -1.50000
H7B   2    0.351374    0.001082    0.779767    11.00000   -1.50000
H7C   2    0.296574    0.063850    0.758430    11.00000   -1.50000
AFIX   0

C25   1    0.647821    0.496971    0.791343    11.00000    0.06914    0.06913 =
         0.05923   -0.02298    0.01972   -0.01922
AFIX 137
H25A  2    0.698951    0.509100    0.797148    11.00000   -1.50000
H25B  2    0.629373    0.490590    0.838094    11.00000   -1.50000
H25C  2    0.621341    0.535115    0.766003    11.00000   -1.50000
AFIX   0
C32   1    0.962782    0.365409    0.512336    11.00000    0.04782    0.08102 =
         0.06330   -0.01424    0.01336    0.00598
AFIX 137
H32A  2    0.995387    0.396686    0.540715    11.00000   -1.50000
H32B  2    0.973965    0.367472    0.462562    11.00000   -1.50000
H32C  2    0.968704    0.316872    0.529753    11.00000   -1.50000
AFIX   0

C2    1    0.032679    0.150555    0.742232    11.00000    0.04997    0.08175 =
         0.05684   -0.01030    0.01683    0.00317
AFIX 137
H2A   2    0.027451    0.199731    0.726578    11.00000   -1.50000
H2B   2    0.021273    0.146848    0.791847    11.00000   -1.50000
H2C   2   -0.000226    0.120627    0.712629    11.00000   -1.50000
AFIX   0
C1    1    0.186324    0.182384    0.790201    11.00000    0.05534    0.06704 =
         0.03911   -0.00877    0.00519   -0.00670
AFIX 137
H1A   2    0.236937    0.170739    0.785802    11.00000   -1.50000
H1B   2    0.175335    0.177653    0.839852    11.00000   -1.50000
H1C   2    0.177157    0.231052    0.774421    11.00000   -1.50000
AFIX   0

C44   1    0.643119    0.164513    0.635856    11.00000    0.05687    0.04342 =
         0.08837    0.00301    0.01248   -0.00584
PART 1
AFIX  23
H44A  2    0.601818    0.155547    0.664523    31.00000   -1.20000
H44B  2    0.640541    0.131763    0.594938    31.00000   -1.20000
AFIX  23
PART 2
H44C  2    0.605814    0.137061    0.607872   -31.00000   -1.20000
H44D  2    0.634546    0.161248    0.686789   -31.00000   -1.20000
AFIX   0

PART 0
C5    1    0.047338    0.004218    0.604004    11.00000    0.06570    0.07240 =
         0.06720   -0.00722   -0.00066   -0.03744
AFIX 137
H5A   2    0.083395   -0.032503    0.615203    11.00000   -1.50000
H5B   2    0.014562   -0.011247    0.564093    11.00000   -1.50000
H5C   2    0.020061    0.012704    0.645485    11.00000   -1.50000
AFIX   0
C20   1    0.346955    0.352729    0.622393    11.00000    0.05378    0.04501 =
         0.08130    0.00789    0.00771   -0.00947
PART 1
AFIX  23
H20A  2    0.360435    0.357398    0.572962    21.00000   -1.20000
H20B  2    0.381448    0.380119    0.653849    21.00000   -1.20000
AFIX  23
PART 2
H20C  2    0.344021    0.384164    0.663906   -21.00000   -1.20000
H20D  2    0.390681    0.364530    0.598290   -21.00000   -1.20000
AFIX   0

PART 0
C33   1    0.859838    0.483415    0.475836    11.00000    0.07130    0.07569 =
         0.06853    0.01995    0.01183    0.00448
AFIX 137
H33A  2    0.811641    0.502519    0.480504    11.00000   -1.50000
H33B  2    0.868006    0.478533    0.425474    11.00000   -1.50000
H33C  2    0.895719    0.515543    0.498554    11.00000   -1.50000
AFIX   0

C8    1    0.272667   -0.055148    0.638386    11.00000    0.11328    0.04114 =
         0.06383    0.00447    0.00512   -0.01353
AFIX 137
H8A   2    0.225214   -0.036077    0.646622    11.00000   -1.50000
H8B   2    0.283868   -0.094522    0.670980    11.00000   -1.50000
H8C   2    0.272627   -0.071912    0.589350    11.00000   -1.50000
AFIX   0

C43   1    0.612180    0.226294    0.479105    11.00000    0.06275    0.07175 =
         0.07692   -0.00637    0.02234   -0.02078
AFIX  43
H43   2    0.654403    0.198974    0.475389    11.00000   -1.20000
AFIX   0

PART 1
C15   1    0.368458    0.302520    0.775056    41.00000    0.05604    0.07917 =
         0.06176   -0.01003    0.00761   -0.01831
AFIX  43
H15   2    0.329408    0.334712    0.769711    41.00000   -1.20000
AFIX   0
C19   1    0.439778    0.212275    0.726044    41.00000    0.07079    0.04868 =
         0.05790    0.01081   -0.00627   -0.00806
AFIX  43
H19   2    0.449592    0.181318    0.688441    41.00000   -1.20000
AFIX   0

PART 0
C46   1    0.767476    0.197881    0.638380    11.00000    0.04812    0.03803 =
         0.11867    0.01109    0.00628    0.00764

C12   1    0.325376    0.169941    0.464134    11.00000    0.06475    0.05736 =
         0.04292    0.00818    0.00907   -0.00033
AFIX 137
H12A  2    0.273042    0.165714    0.456651    11.00000   -1.50000
H12B  2    0.346357    0.170413    0.418159    11.00000   -1.50000
H12C  2    0.337608    0.213914    0.489554    11.00000   -1.50000
AFIX   0

C31   1    0.810803    0.331671    0.463758    11.00000    0.05620    0.08555 =
         0.04611   -0.01808    0.00131   -0.00457
AFIX 137
H31A  2    0.818488    0.283494    0.481646    11.00000   -1.50000
H31B  2    0.823989    0.334276    0.414627    11.00000   -1.50000
H31C  2    0.760096    0.344382    0.465593    11.00000   -1.50000
AFIX   0

C9    1    0.432001   -0.025347    0.644487    11.00000    0.09499    0.09827 =
         0.07457    0.02101    0.01417    0.06138
AFIX 137
H9A   2    0.435755   -0.038853    0.594870    11.00000   -1.50000
H9B   2    0.436988   -0.067435    0.674600    11.00000   -1.50000
H9C   2    0.470157    0.008371    0.658888    11.00000   -1.50000
AFIX   0

C30   1    0.694084    0.567895    0.612814    11.00000    0.10968    0.04491 =
         0.07986    0.00896    0.00303   -0.01970
AFIX 137
H30A  2    0.687087    0.586712    0.660082    11.00000   -1.50000
H30B  2    0.679012    0.603223    0.576859    11.00000   -1.50000
H30C  2    0.744959    0.556655    0.609514    11.00000   -1.50000
AFIX   0
PART 1
C36   1    0.950234    0.509350    0.647806    51.00000    0.07154    0.06983 =
         0.09062   -0.02088   -0.00125   -0.02763
AFIX 137
H36A  2    0.980118    0.497738    0.608973    51.00000   -1.50000
H36B  2    0.980824    0.526421    0.688633    51.00000   -1.50000
H36C  2    0.915696    0.546169    0.632229    51.00000   -1.50000
AFIX   0
PART 0
C42   1    0.564536    0.236454    0.419734    11.00000    0.09314    0.11541 =
         0.05409    0.00595    0.01301   -0.04716
AFIX  43
H42   2    0.574441    0.215980    0.375652    11.00000   -1.20000
AFIX   0
C40   1    0.489176    0.306196    0.487913    11.00000    0.05972    0.08385 =
         0.08762    0.03522    0.00297   -0.00602
AFIX  43
H40   2    0.446932    0.333608    0.491117    11.00000   -1.20000
AFIX   0

C6    1    0.143159    0.066866    0.500290    11.00000    0.05267    0.12570 =
         0.04009   -0.02491    0.00589   -0.02461
AFIX 137
H6A   2    0.164264    0.110199    0.482616    11.00000   -1.50000
H6B   2    0.110005    0.046516    0.463117    11.00000   -1.50000
H6C   2    0.181409    0.032865    0.513506    11.00000   -1.50000
AFIX   0

C27   1    0.683918    0.341241    0.792412    11.00000    0.08019    0.08277 =
         0.04888    0.01953    0.00165    0.01251
AFIX 137
H27A  2    0.676618    0.295985    0.767799    11.00000   -1.50000
H27B  2    0.664830    0.338376    0.839212    11.00000   -1.50000
H27C  2    0.735377    0.351974    0.798049    11.00000   -1.50000
AFIX   0
PART 1
C45   1    0.712385    0.156634    0.679478    31.00000    0.05472    0.04560 =
         0.10061    0.01075    0.00845    0.00650
AFIX  23
H45A  2    0.726102    0.106275    0.684254    31.00000   -1.20000
H45B  2    0.708967    0.176862    0.727386    31.00000   -1.20000
AFIX   0

C16   1    0.407837    0.295160    0.839639    41.00000    0.09342    0.07270 =
         0.05249    0.00096    0.00751   -0.02427
AFIX  43
H16   2    0.397125    0.323747    0.878758    41.00000   -1.20000
AFIX   0
PART 0
C4    1    0.021213    0.152474    0.549453    11.00000    0.06389    0.09583 =
         0.07523    0.00133   -0.02909    0.01501
AFIX 137
H4A   2   -0.003984    0.168079    0.590320    11.00000   -1.50000
H4B   2   -0.012980    0.129773    0.514736    11.00000   -1.50000
H4C   2    0.042954    0.193339    0.527567    11.00000   -1.50000
AFIX   0

C41   1    0.503294    0.275873    0.424430    11.00000    0.07705    0.11927 =
         0.07396    0.04283   -0.00470   -0.03183
AFIX  43
H41   2    0.470753    0.282153    0.383830    11.00000   -1.20000
AFIX   0
PART 1
C35   1    0.852453    0.453975    0.750799    51.00000    0.05877    0.14784 =
         0.05343   -0.04661    0.00733   -0.02548
AFIX 137
H35A  2    0.813936    0.487148    0.735956    51.00000   -1.50000
H35B  2    0.885833    0.476457    0.786423    51.00000   -1.50000
H35C  2    0.831748    0.411748    0.771203    51.00000   -1.50000
AFIX   0
C48   1    0.795164    0.151882    0.580390    31.00000    0.07580    0.04890 =
         0.14016    0.00972    0.04244    0.01440
AFIX 137
H48A  2    0.754436    0.132955    0.550563    31.00000   -1.50000
H48B  2    0.823390    0.112798    0.602002    31.00000   -1.50000
H48C  2    0.825505    0.180259    0.551244    31.00000   -1.50000
AFIX   0

C18   1    0.481314    0.205476    0.791776    41.00000    0.10026    0.06484 =
         0.06502    0.01112   -0.02021    0.00032
AFIX  43
H18   2    0.520703    0.173684    0.797118    41.00000   -1.20000
AFIX   0
C21   1    0.269160    0.379700    0.628850    21.00000    0.06331    0.03853 =
         0.10726    0.00376    0.00487    0.00091
AFIX  23
H21A  2    0.262448    0.396450    0.677506    21.00000   -1.20000
H21B  2    0.256961    0.418341    0.594796    21.00000   -1.20000
AFIX   0

C47   1    0.828303    0.225803    0.687066    31.00000    0.05705    0.06193 =
         0.15374    0.03105   -0.02802    0.00427
AFIX 137
H47A  2    0.861086    0.253072    0.659528    31.00000   -1.50000
H47B  2    0.854361    0.186247    0.710395    31.00000   -1.50000
H47C  2    0.809117    0.256294    0.723012    31.00000   -1.50000
AFIX   0

C17   1    0.462563    0.246351    0.847125    41.00000    0.11310    0.06561 =
         0.05507    0.01483   -0.00905   -0.01882
AFIX  43
H17   2    0.488113    0.240889    0.892165    41.00000   -1.20000
AFIX   0
C24   1    0.207628    0.299974    0.535105    21.00000    0.08652    0.05831 =
         0.07910    0.00859   -0.00725    0.00537
AFIX 137
H24A  2    0.252295    0.299181    0.511008    21.00000   -1.50000
H24B  2    0.176152    0.337279    0.514627    21.00000   -1.50000
H24C  2    0.183405    0.254237    0.529034    21.00000   -1.50000
AFIX   0

C34   1    0.971698    0.361696    0.703522    51.00000    0.06598    0.09950 =
         0.08136   -0.00720   -0.03501    0.00963
AFIX 137
H34A  2    0.953441    0.331256    0.740026    51.00000   -1.50000
H34B  2    1.014997    0.386178    0.723079    51.00000   -1.50000
H34C  2    0.983391    0.332851    0.662931    51.00000   -1.50000
AFIX   0

C23   1    0.153013    0.319277    0.649216    21.00000    0.05651    0.05980 =
         0.10145    0.00385    0.00608    0.01611
AFIX 137
H23A  2    0.127134    0.274288    0.644860    21.00000   -1.50000
H23B  2    0.122884    0.356914    0.627367    21.00000   -1.50000
H23C  2    0.164457    0.330084    0.699482    21.00000   -1.50000
AFIX   0
PART 2
C21A  1    0.284959    0.358712    0.575486   -21.00000    0.04493    0.04571 =
         0.06106    0.02942    0.00392   -0.00266
AFIX  23
H21C  2    0.293876    0.339452    0.528273   -21.00000   -1.20000
H21D  2    0.270230    0.408738    0.569945   -21.00000   -1.20000
AFIX   0
C23A  1    0.189615    0.357062    0.660103   -21.00000    0.07038    0.04261 =
         0.08956    0.00541    0.03970    0.00843
AFIX 137
H23D  2    0.153584    0.329120    0.682809   -21.00000   -1.50000
H23E  2    0.166143    0.397029    0.634928   -21.00000   -1.50000
H23F  2    0.225479    0.374701    0.696334   -21.00000   -1.50000
AFIX   0
C24A  1    0.171733    0.281947    0.552053   -21.00000    0.05648    0.04214 =
         0.09629    0.01998   -0.02615    0.00399
AFIX 137
H24D  2    0.196593    0.245621    0.526277   -21.00000   -1.50000
H24E  2    0.154714    0.319291    0.519072   -21.00000   -1.50000
H24F  2    0.130691    0.260768    0.573567   -21.00000   -1.50000
AFIX   0

C48A  1    0.840046    0.193964    0.594614   -31.00000    0.07356    0.05715 =
         0.11365   -0.02238   -0.00368    0.02101
AFIX 137
H48D  2    0.826422    0.185547    0.544256   -31.00000   -1.50000
H48E  2    0.870757    0.155323    0.613431   -31.00000   -1.50000
H48F  2    0.866284    0.238684    0.600029   -31.00000   -1.50000
AFIX   0
C47A  1    0.782536    0.214963    0.708992   -31.00000    0.07353    0.04555 =
         0.10900    0.01341    0.01339    0.02206
AFIX 137
H47D  2    0.810915    0.258514    0.712563   -31.00000   -1.50000
H47E  2    0.809867    0.176531    0.732927   -31.00000   -1.50000
H47F  2    0.737504    0.221956    0.731559   -31.00000   -1.50000
AFIX   0
C45A  1    0.724490    0.136884    0.621104   -31.00000    0.07054    0.06553 =
         0.09189    0.00084   -0.00675    0.01207
AFIX  23
H45C  2    0.739207    0.096472    0.652072   -31.00000   -1.20000
H45D  2    0.727379    0.123000    0.570922   -31.00000   -1.20000
AFIX   0

C15A  1    0.380408    0.284360    0.777759   -41.00000    0.04060    0.08928 =
         0.05120    0.00356    0.00644   -0.01050
AFIX  43
H15A  2    0.342514    0.317035    0.782743   -41.00000   -1.20000
AFIX   0
C16A  1    0.424144    0.266275    0.839082   -41.00000    0.05990    0.07965 =
         0.05165    0.01034    0.00291   -0.01269
AFIX  43
H16A  2    0.414434    0.284722    0.884094   -41.00000   -1.20000
AFIX   0
C17A  1    0.480752    0.221714    0.832514   -41.00000    0.06350    0.08262 =
         0.05097    0.02147    0.00272   -0.00710
AFIX  43
H17A  2    0.511951    0.210565    0.872985   -41.00000   -1.20000
AFIX   0
C18A  1    0.493099    0.192500    0.766986   -41.00000    0.06248    0.07121 =
         0.05782    0.01623    0.00160   -0.00465
AFIX  43
H18A  2    0.531514    0.160110    0.763442   -41.00000   -1.20000
AFIX   0
C19A  1    0.449714    0.210317    0.706740   -41.00000    0.05660    0.05485 =
         0.04935    0.01841    0.01053   -0.00967
AFIX  43
H19A  2    0.458885    0.191750    0.661629   -41.00000   -1.20000
AFIX   0

C34A  1    0.926485    0.369891    0.751231   -51.00000    0.08400    0.08001 =
         0.08032    0.00856   -0.04310   -0.00982
AFIX 137
H34D  2    0.912464    0.392175    0.794883   -51.00000   -1.50000
H34E  2    0.978549    0.362287    0.754698   -51.00000   -1.50000
H34F  2    0.901836    0.324425    0.744618   -51.00000   -1.50000
AFIX   0
C35A  1    0.844087    0.505117    0.729052   -51.00000    0.07567    0.08432 =
         0.08384   -0.03312    0.00067   -0.01657
AFIX 137
H35D  2    0.834810    0.546662    0.698854   -51.00000   -1.50000
H35E  2    0.872806    0.518969    0.772342   -51.00000   -1.50000
H35F  2    0.798349    0.485066    0.741616   -51.00000   -1.50000
AFIX   0
C36A  1    0.980606    0.478223    0.655947   -51.00000    0.06049    0.07112 =
         0.05153   -0.00691   -0.00195   -0.01579
AFIX 137
H36D  2    1.013198    0.447857    0.631325   -51.00000   -1.50000
H36E  2    1.004778    0.494451    0.700816   -51.00000   -1.50000
H36F  2    0.967000    0.519084    0.626105   -51.00000   -1.50000
AFIX   0
HKLF 4


REM  21ma168_ws381_a.res in P2(1)/n
REM wR2 = 0.1523, GooF = S = 1.076, Restrained GooF = 1.075 for all data
REM R1 = 0.0509 for 12093 Fo > 4sig(Fo) and 0.0572 for all 14043 data
REM 742 parameters refined using 90 restraints

END

WGHT      0.0968      1.7896

REM Highest difference peak  0.972,  deepest hole -0.576,  1-sigma level  0.063
Q1    1   0.8746  0.4806  0.6539  11.00000  0.05    0.91
Q2    1   0.6020  0.4219  0.5743  11.00000  0.05    0.71
Q3    1   0.1584  0.0174  0.5933  11.00000  0.05    0.71
Q4    1   0.4105  0.0845  0.6653  11.00000  0.05    0.65
Q5    1   0.1382  0.0854  0.7356  11.00000  0.05    0.58
Q6    1   0.8623  0.4251  0.5076  11.00000  0.05    0.42
Q7    1   0.3594  0.1387  0.5053  11.00000  0.05    0.39
Q8    1   0.3818  0.1236  0.5170  11.00000  0.05    0.38
Q9    1   0.6411  0.4622  0.7640  11.00000  0.05    0.38
Q10   1   0.2750  0.2559  0.6028  11.00000  0.05    0.36
Q11   1   0.6623  0.3983  0.6466  11.00000  0.05    0.36
Q12   1   0.8366  0.4204  0.5894  11.00000  0.05    0.35
Q13   1   0.3014  0.1003  0.6051  11.00000  0.05    0.33
Q14   1   0.3528  0.1193  0.6027  11.00000  0.05    0.33
Q15   1   0.1818  0.1047  0.6459  11.00000  0.05    0.33
Q16   1   0.6572  0.4303  0.6378  11.00000  0.05    0.32
Q17   1   0.1670  0.0868  0.6551  11.00000  0.05    0.28
Q18   1   0.5804  0.5202  0.6065  11.00000  0.05    0.28
Q19   1   0.4656  0.1591  0.5188  11.00000  0.05    0.28
Q20   1   0.3615  0.0380  0.4855  11.00000  0.05    0.27
;
_shelx_res_checksum              81841

#----------------------------------------------------------------------------#
#                       SHELX HKL FILE                                       #
#----------------------------------------------------------------------------#

_shelx_hkl_file                  
;
   0   0  -2    5.67    0.35
   0   0  -2    3.53    0.27
   0   0  -3    0.28    0.18
   0   0   3    0.21    0.17
   0   0  -3   -0.02    0.39
   0   0  -3    0.10    0.28
   0   0  -3    0.16    0.39
   0   0  -4  406.50   19.71
   0   0  -4  401.82   19.66
   0   0  -5    0.13    0.63
   0   0  -5   -0.36    0.66
   0   0  -6   21.70    1.62
   0   0  -6   29.05    1.45
   0   0  -6   28.45    1.63
   0   0  -6   25.66    1.72
   0   0  -6   29.88    1.62
   0   0  -6   25.05    1.62
   0   0  -7    1.52    0.99
   0   0  -7    1.27    0.94
   0   0  -7    0.62    1.10
   0   0  -7    0.17    1.04
   0   0  -7    0.86    1.20
   0   0  -7    0.89    0.54
   0   0  -8 5575.94  189.95
   0   0  -8 4981.94  189.90
   0   0  -8 5046.56  189.93
   0   0  -8 4718.11  189.87
   0   0  -8 5074.42  189.99
   0   0  -9    0.25    1.67
   0   0   9    0.61    1.35
   0   0  -9    1.01    1.19
   0   0  -9    0.31    1.43
   0   0  -9    1.52    1.44
   0   0 -10   58.72    3.54
   0   0 -10   67.76    3.49
   0   0 -10   56.48    3.33
   0   0  10   60.15    3.42
   0   0 -10   56.92    3.73
   0   0 -11   -0.38    1.86
   0   0 -11    1.72    1.65
   0   0  11    0.46    1.67
   0   0 -11    0.05    2.05
   0   0 -11    0.13    1.13
   0   0 -12   20.71    2.48
   0   0 -12   19.03    1.97
   0   0  12   17.46    2.20
   0   0 -12   17.95    2.57
   0   0 -12   15.14    1.62
   0   0 -13    2.50    2.50
   0   0 -13    0.59    1.60
   0   0  13    1.60    2.00
   0   0 -14    2.78    1.29
   0   0 -14    0.21    1.21
   0   0 -14    0.53    1.31
   0   0 -14   -1.02    2.01
   0   0 -14    0.78    1.41
   0   0 -14    1.63    1.46
   0   0 -14    2.87    1.38
   0   0 -14    1.16    1.23
   0   0  14    0.61    2.13
   0   0 -14    0.46    1.20
   0   0 -14   -1.41    2.69
   0   0 -15    0.79    1.46
   0   0 -15    0.17    1.40
   0   0 -15    0.65    1.48
   0   0 -15   -0.41    1.39
   0   0 -15    0.68    1.49
   0   0 -15    0.11    1.53
   0   0 -15   -0.01    1.34
   0   0 -15   -2.13    2.94
   0   0 -16   23.18    2.09
   0   0 -16   28.00    2.17
   0   0 -16   25.18    2.12
   0   0 -16   26.53    2.11
   0   0 -16   28.14    2.04
   0   0 -16   25.92    2.13
   0   0 -16   25.55    1.81
   0   0 -16   28.35    2.02
   0   0 -17    1.70    1.68
   0   0 -17    1.14    1.62
   0   0 -17   -1.01    1.56
   0   0 -17   -0.88    1.62
   0   0 -17    2.15    1.87
   0   0 -17    0.36    1.78
   0   0  17    1.39    2.83
   0   0 -17   -0.04    1.32
   0   0 -17   -0.68    1.64
   0   0 -18   29.51    2.17
   0   0 -18   23.64    2.04
   0   0 -18   22.76    2.05
   0   0 -18   27.01    2.13
   0   0 -18   27.89    2.28
   0   0  18   21.09    3.34
   0   0 -18   25.00    2.27
   0   0 -18   23.72    1.87
   0   0 -19    0.82    1.50
   0   0 -19    0.67    1.61
   0   0 -19    1.07    1.70
   0   0 -19   -1.13    1.84
   0   0 -19    2.04    1.70
   0   0 -19    1.94    1.34
   0   0 -20   32.61    2.33
   0   0 -20   39.03    2.42
   0   0 -20   32.17    2.41
   0   0 -20   41.90    2.25
   0   0 -20   36.71    2.16
   0   0 -21    0.97    1.37
   0   0 -21   -0.24    1.15
   0   0 -21    1.12    1.18
   0   0 -21   -1.20    1.35
   0   0 -22    3.45    1.22
   0   0 -22    3.99    1.24
   0   0 -23    0.13    0.62
   0   0 -23   -0.23    0.82
   0   0 -24    3.67    0.45
   0   1  -1    3.87    0.23
   0   1   1    2.85    0.22
   0   1   1    3.66    0.22
   0   1  -1    3.76    0.23
   0   1   1    3.39    0.25
   0  -1   1    3.64    0.21
   0   1   1    2.93    0.21
   0   1   2 9818.70  444.61
   0  -1  -2 9116.30  444.61
   0   1  -2 9987.05  444.62
   0   1   2 9999.00  444.62
   0   1  -2 9697.03  444.62
   0  -1  -3    9.70    0.55
   0   1   3    8.56    0.55
   0   1  -3    8.91    0.63
   0  -1  -3    8.13    0.62
   0   1  -3    8.07    0.64
   0   1  -3    9.26    0.65
   0   1   3    8.81    0.61
   0   1  -4    1.64    0.58
   0  -1  -4    0.89    0.48
   0  -1  -4    1.15    0.55
   0  -1  -4    1.00    0.57
   0  -1  -4    1.08    0.21
   0   1  -4    1.15    0.52
   0   1  -4    0.63    0.38
   0  -1  -4    1.70    0.38
   0   1   4    1.42    0.33
   0   1   4    0.76    0.46
   0   1  -4    1.35    0.50
   0  -1  -5    2.30    0.67
   0   1  -5    2.90    0.78
   0  -1  -5    1.94    0.68
   0  -1  -5    1.40    0.73
   0  -1  -5    1.83    0.27
   0   1  -5    2.36    0.69
   0   1   5    1.99    0.40
   0   1   5    3.32    0.61
   0   1  -5    2.35    0.70
   0   1  -6 1024.40   47.21
   0   1  -6  945.29   47.14
   0  -1  -6 1041.87   47.23
   0   1  -6 1038.28   47.22
   0  -1  -6 1171.16   47.23
   0   1  -6 1044.62   47.22
   0  -1  -6  966.98   47.24
   0   1  -7    7.76    1.37
   0  -1  -7    6.45    1.26
   0   1  -7    7.59    0.93
   0   1  -7    8.01    1.24
   0  -1  -7    7.87    1.18
   0  -1  -7    9.74    1.18
   0   1  -7    7.76    1.13
   0   1  -7    8.39    1.05
   0   1  -8   30.14    1.97
   0   1  -8   32.38    1.80
   0  -1  -8   27.62    2.07
   0  -1  -8   32.68    1.99
   0   1  -8   30.42    2.13
   0   1  -8   31.56    2.06
   0  -1  -8   25.49    2.18
   0   1  -8   29.28    2.25
   0   1  -9  118.47    5.52
   0  -1  -9  105.12    5.48
   0  -1  -9   96.93    5.04
   0   1  -9  111.53    5.39
   0  -1  -9  109.23    5.40
   0  -1  -9  117.54    5.29
   0   1  -9  107.82    5.42
   0   1  -9  101.47    5.00
   0   1  -9  107.04    5.27
   0   1   9  107.92    5.35
   0   1 -10  993.40   45.08
   0  -1 -10  998.98   45.10
   0  -1 -10  850.85   44.83
   0   1  10  986.96   45.05
   0   1 -10  931.40   45.00
   0  -1 -10  964.53   45.13
   0   1 -10 1030.41   45.17
   0   1 -10 1132.96   45.10
   0  -1 -10 1073.58   44.99
   0  -1 -11   54.41    3.39
   0   1 -11   52.70    3.36
   0   1  11   52.52    3.21
   0   1 -11   63.40    3.32
   0  -1 -11   58.19    3.02
   0   1 -11   56.97    3.52
   0  -1 -11   55.40    3.47
   0   1  12    5.47    1.90
   0   1 -12    6.03    1.48
   0  -1 -12    3.77    1.71
   0  -1 -12    3.68    2.32
   0   1 -12    5.66    2.44
   0   1 -12    7.16    2.21
   0  -1 -12    3.40    1.46
   0   1 -12    4.98    1.88
   0   1 -13   59.05    3.50
   0   1 -13   52.64    3.26
   0   1 -13   62.16    3.98
   0  -1 -13   65.29    4.09
   0   1 -13   61.49    4.08
   0  -1 -13   46.41    3.57
   0   1  13   56.37    3.71
   0   1 -14   13.50    2.90
   0   1 -14    5.03    1.48
   0   1 -14   12.10    1.35
   0  -1 -14    9.99    1.39
   0   1 -14    7.52    1.44
   0   1 -14    7.64    1.36
   0   1  14   15.58    2.37
   0   1 -14    9.64    1.53
   0   1 -14    6.57    1.42
   0  -1 -14    7.41    1.37
   0   1 -14    5.12    1.28
   0   1 -14    8.38    1.52
   0   1 -14    9.21    1.33
   0  -1 -14   11.13    1.28
   0   1 -14    7.35    1.27
   0   1 -14    7.90    1.39
   0  -1 -15   37.72    2.29
   0  -1 -15   32.83    2.30
   0   1 -15   37.29    2.36
   0   1 -15   34.05    2.24
   0   1 -15   37.21    2.44
   0   1 -15   33.83    2.31
   0   1 -15   39.56    3.73
   0   1 -15   38.46    2.39
   0  -1 -15   36.26    2.41
   0   1 -15   39.15    2.45
   0   1 -15   39.12    2.33
   0   1 -15   39.08    2.46
   0  -1 -15   35.10    2.40
   0   1 -15   37.04    2.34
   0   1 -15   34.06    2.23
   0  -1 -15   31.64    2.25
   0   1 -16    1.39    1.52
   0  -1 -16    1.03    1.59
   0   1 -16    1.71    1.50
   0  -1 -16    1.14    1.66
   0   1 -16    0.99    1.71
   0  -1 -16   -2.26    1.60
   0   1 -16    1.56    1.56
   0  -1 -16   -1.16    1.54
   0   1 -16    2.29    1.68
   0   1 -16    1.09    1.13
   0  -1 -16    1.63    1.29
   0   1 -16    0.37    1.65
   0   1 -16   -0.80    3.01
   0   1 -16    1.70    1.44
   0   1 -16    2.11    1.44
   0  -1 -16    2.15    1.44
   0  -1 -16    1.08    1.76
   0   1 -17   43.10    2.54
   0  -1 -17   31.95    2.35
   0   1 -17   31.45    2.30
   0   1 -17   29.87    2.35
   0  -1 -17   33.47    2.42
   0   1 -17   27.07    2.03
   0  -1 -17   29.12    2.11
   0  -1 -17   33.21    2.22
   0   1 -17   34.33    2.24
   0   1 -17   31.48    2.39
   0  -1 -17   35.78    2.41
   0   1  17   36.67    3.43
   0   1 -17   29.63    2.28
   0  -1 -17   26.12    2.38
   0   1 -17   33.25    2.44
   0   1 -17   30.44    2.17
   0   1 -18  182.62    8.70
   0  -1 -18  183.96    8.71
   0   1 -18  179.46    8.69
   0  -1 -18  188.06    8.71
   0   1 -18  194.67    8.74
   0   1 -18  172.50    8.58
   0  -1 -18  181.84    8.62
   0   1 -18  184.20    8.67
   0  -1 -18  182.47    8.65
   0   1 -18  188.59    8.74
   0  -1 -18  197.72    8.78
   0   1  18  187.68    9.43
   0   1 -18  168.85    8.62
   0   1 -18  180.59    8.69
   0  -1 -18  183.83    8.74
   0   1 -18  176.53    8.73
   0   1 -19    1.63    1.64
   0  -1 -19    0.10    1.74
   0   1 -19    1.03    1.53
   0  -1 -19    1.03    1.48
   0   1 -19    0.03    1.55
   0   1 -19    0.83    1.23
   0  -1 -19    0.12    1.41
   0   1 -19   -0.47    1.78
   0  -1 -19    2.16    1.86
   0  -1 -19   -0.03    1.68
   0   1 -19    0.16    1.76
   0  -1 -19    0.34    1.70
   0   1 -19   -0.16    1.63
   0   1 -20    7.12    1.23
   0  -1 -20    7.90    1.39
   0  -1 -20    8.44    1.48
   0   1 -20    8.15    1.61
   0  -1 -20    7.35    1.72
   0   1 -20    6.58    1.58
   0  -1 -20    9.75    1.69
   0   1 -20    8.94    1.66
   0  -1 -20    8.02    1.39
   0   1 -20    8.52    1.48
   0  -1 -21    0.89    1.12
   0   1 -21    0.40    1.23
   0  -1 -21   -0.62    1.40
   0   1 -21    1.45    1.36
   0  -1 -21   -1.37    1.42
   0   1 -21    0.86    1.28
   0   1 -21    0.62    1.17
   0  -1 -21    0.59    1.09
   0   1 -22    3.77    1.12
   0  -1 -22    5.04    1.14
   0   1 -22    3.45    0.89
   0  -1 -22    3.08    1.21
   0   1 -22    4.07    1.10
   0   1 -23    0.93    0.63
   0  -1 -23    0.37    0.71
   0  -1  23    0.29    0.60
   0   1 -23    0.94    0.79
   0  -1 -23    1.73    0.80
   0  -1 -24   -0.34    0.40
   0   2   0    5.24    0.32
   0  -2   0    5.41    0.38
   0   2   0    5.28    0.32
   0  -2  -1   24.76    1.14
   0   2  -1   25.09    1.14
   0  -2   1   26.70    1.14
   0   2   1   24.42    1.13
   0   2  -1   25.83    1.14
   0  -2  -1   25.48    1.14
   0   2   1   21.77    1.14
   0  -2  -1   23.36    1.14
   0   2   1   20.86    1.14
   0  -2  -1   20.05    1.19
   0  -2  -1   24.01    1.20
   0  -2   1   25.06    1.18
   0   2  -1   19.86    1.18
   0  -2  -2    0.49    0.26
   0  -2   2    0.36    0.26
   0   2   2    0.24    0.27
   0   2  -2   -0.08    0.28
   0   2  -2    0.12    0.27
   0  -2  -2    0.16    0.27
   0  -2  -2    0.06    0.26
   0   2   2    0.26    0.29
   0   2   2    0.13    0.22
   0   2   2    0.30    0.32
   0   2  -2    0.02    0.21
   0   2  -2    0.06    0.33
   0  -2  -3   62.63    3.02
   0   2  -3   64.50    3.03
   0  -2  -3   57.56    3.02
   0   2  -3   61.54    2.93
   0   2   3   59.15    3.02
   0  -2  -3   64.59    3.03
   0  -2  -3   67.40    3.02
   0   2  -3   65.24    3.03
   0  -2   3   68.88    3.02
   0   2   3   63.75    3.02
   0   2  -4   19.82    1.21
   0  -2  -4   18.72    1.13
   0  -2   4   22.46    1.17
   0   2  -4   20.29    1.19
   0  -2  -4   21.80    1.18
   0   2   4   24.28    1.17
   0  -2  -4   21.21    1.18
   0   2  -4   21.32    1.20
   0  -2  -4   21.28    1.21
   0   2   4   21.35    1.13
   0  -2  -4   20.38    1.14
   0  -2  -4   19.56    1.21
   0   2  -5  294.39   13.11
   0  -2  -5  272.62   13.04
   0   2  -5  272.06   13.02
   0  -2  -5  252.86   12.96
   0  -2  -5  276.63   13.09
   0   2  -5  288.83   13.10
   0   2   5  289.08   13.04
   0  -2  -5  298.95   13.05
   0   2  -5  314.03   13.10
   0  -2  -5  300.07   13.09
   0   2   5  307.36   13.10
   0   2  -5  300.33   13.09
   0  -2  -5  296.59   13.08
   0  -2   5  301.29   13.09
   0  -2  -5  259.89   13.10
   0   2  -6    1.92    0.96
   0   2  -6    2.15    0.89
   0  -2  -6    1.98    0.76
   0  -2  -6    2.10    0.82
   0  -2  -6    1.96    0.43
   0   2  -6    2.38    0.69
   0  -2  -6    2.12    0.91
   0   2  -6    3.08    0.85
   0  -2  -6    2.58    0.84
   0   2   6    2.50    0.55
   0   2  -6    2.72    0.82
   0  -2  -6    1.94    0.78
   0  -2  -7   61.98    3.14
   0   2  -7   63.01    3.15
   0   2  -7   70.62    3.25
   0  -2  -7   72.12    3.11
   0  -2  -7   57.64    2.91
   0  -2  -7   68.58    3.24
   0   2  -7   44.29    3.06
   0  -2  -7   65.83    3.19
   0   2  -7   69.03    3.22
   0   2   7   57.92    2.98
   0  -2  -7   58.60    3.22
   0  -2  -8  144.35    6.20
   0   2  -8  147.37    6.35
   0   2  -8  135.34    6.16
   0  -2  -8  121.62    6.21
   0   2  -8  125.46    6.23
   0  -2  -8  118.28    6.02
   0   2  -8  130.59    6.29
   0  -2  -8  126.59    6.25
   0  -2  -8  127.57    6.34
   0  -2  -9   64.26    3.71
   0  -2   9   75.45    3.76
   0  -2  -9   72.15    3.69
   0   2  -9   76.59    3.73
   0   2   9   78.19    3.81
   0   2  -9   86.78    4.04
   0   2  -9   77.43    3.58
   0  -2  -9   60.79    3.84
   0  -2  -9   55.96    3.38
   0  -2  -9   73.04    3.60
   0   2  -9   86.02    3.91
   0   2 -10    6.45    2.07
   0   2 -10    7.33    1.45
   0   2  10    8.38    1.59
   0  -2 -10    8.12    1.41
   0  -2  10    8.43    1.57
   0  -2 -10    7.39    1.84
   0   2 -10    8.21    1.77
   0  -2 -10    6.82    1.29
   0  -2 -10    3.96    1.48
   0   2 -11    3.90    2.11
   0   2  11    3.63    1.68
   0  -2  11    3.48    1.68
   0  -2 -11    3.01    1.99
   0   2 -11    5.97    1.91
   0   2 -11    3.21    1.88
   0  -2 -11    4.49    1.58
   0   2 -12  648.32   29.70
   0   2  12  614.44   29.64
   0  -2  12  609.43   29.61
   0   2 -12  691.74   29.82
   0   2 -12  710.74   29.67
   0  -2 -12  561.37   29.62
   0   2 -13    5.00    1.74
   0   2 -13    7.73    2.71
   0  -2  13    4.12    1.99
   0   2  13    2.09    1.99
   0   2 -13    4.26    2.50
   0   2 -13    5.28    2.12
   0  -2 -14   24.16    1.97
   0   2 -14   22.39    1.84
   0   2 -14   23.22    1.84
   0   2 -14   28.74    3.18
   0   2 -14   25.28    1.80
   0   2 -14   23.09    1.89
   0   2 -14   29.94    2.55
   0   2 -14   23.77    1.79
   0   2 -14   25.29    2.01
   0  -2 -14   23.38    1.87
   0   2 -14   27.17    1.75
   0  -2 -14   23.81    1.75
   0   2 -14   25.33    1.75
   0   2 -14   24.23    1.90
   0   2 -14   31.15    3.25
   0   2 -14   25.66    1.99
   0   2  14   28.92    2.82
   0  -2  14   30.22    2.80
   0   2 -15   18.32    1.78
   0  -2 -15   26.15    2.02
   0   2 -15   20.80    1.83
   0   2 -15   20.53    2.03
   0   2 -15   20.70    1.95
   0   2 -15   21.73    1.84
   0  -2 -15   21.70    1.74
   0   2 -15   20.77    1.74
   0  -2 -15   20.02    1.96
   0   2 -15   22.75    2.02
   0   2 -15   19.81    1.73
   0   2 -15   21.42    1.79
   0   2 -15   20.78    1.90
   0   2 -15   25.46    3.35
   0   2 -15   21.22    1.99
   0  -2 -16   23.49    2.08
   0   2 -16   27.79    2.14
   0   2 -16   21.77    3.42
   0   2 -16   30.62    2.29
   0  -2 -16   28.16    2.10
   0   2 -16   26.35    1.97
   0   2 -16   27.88    2.22
   0   2 -16   20.63    1.66
   0  -2 -16   23.03    1.86
   0   2 -16   26.44    2.18
   0   2 -16   27.92    2.14
   0   2 -16   24.80    2.07
   0   2 -16   24.68    1.97
   0  -2 -16   28.50    2.18
   0  -2 -16   23.22    1.93
   0   2 -16   21.83    1.94
   0   2 -17    0.22    1.52
   0   2 -17    1.94    1.73
   0   2 -17    1.78    1.53
   0  -2 -17   -1.33    1.72
   0   2 -17    1.49    1.60
   0  -2 -17   -0.75    1.70
   0   2 -17    2.31    1.83
   0   2 -17   -1.11    1.85
   0   2  17    0.88    2.77
   0  -2  17    2.57    2.72
   0  -2 -17    1.91    1.78
   0   2 -17    2.78    1.80
   0  -2 -17    0.88    1.38
   0   2 -17    0.48    1.17
   0   2 -17    0.26    2.97
   0   2 -17    0.84    1.61
   0  -2 -17    0.12    1.50
   0   2 -18    0.77    1.65
   0  -2 -18    3.03    1.77
   0  -2 -18   -0.26    1.75
   0   2 -18   -0.11    1.79
   0   2 -18    1.83    1.18
   0  -2 -18    0.52    1.46
   0  -2 -18    1.05    1.53
   0   2 -18    0.72    1.63
   0   2 -18    1.62    1.77
   0  -2 -18    0.60    1.82
   0   2 -18   -0.18    1.58
   0   2 -18    0.65    1.86
   0   2 -18    2.18    1.52
   0   2 -18    1.00    1.75
   0   2 -19    4.37    1.81
   0  -2 -19    5.78    1.77
   0   2 -19    5.77    1.60
   0   2 -19    2.68    1.68
   0  -2 -19    3.20    1.67
   0   2 -19    2.67    1.58
   0   2 -19    4.16    1.76
   0   2 -19    4.23    1.80
   0  -2 -19    4.83    1.58
   0   2 -19    3.51    1.57
   0  -2 -19    3.87    1.46
   0  -2 -19    2.79    1.45
   0   2 -19    3.15    1.18
   0   2 -20   19.98    1.53
   0  -2 -20   26.78    1.79
   0  -2 -20   22.38    1.67
   0   2 -20   19.39    1.57
   0   2 -20   21.83    1.51
   0  -2 -20   23.78    1.35
   0  -2 -20   20.90    1.45
   0   2 -20   23.14    1.76
   0  -2 -20   19.53    1.36
   0   2 -20   23.35    1.68
   0   2 -21    2.78    1.27
   0  -2 -21    2.39    1.41
   0   2 -21    4.04    1.33
   0   2 -21    2.01    1.24
   0  -2 -21    1.79    1.47
   0  -2 -21    1.38    1.20
   0   2 -21    1.05    1.20
   0   2 -22    1.39    0.91
   0   2 -22    0.13    0.97
   0   2 -22   -0.16    1.04
   0  -2 -22    0.90    1.10
   0   2 -23    0.69    0.56
   0  -2 -23    1.70    0.68
   0   2 -23    2.71    0.41
   0  -2  23    0.64    0.54
   0   2 -23    0.55    0.73
   0  -2 -23    1.61    0.80
   0  -3   0   -0.03    0.24
   0   3   0    0.68    0.41
   0   3   0   -0.01    0.25
   0  -3   0    0.13    0.41
   0   3   0    0.25    0.29
   0  -3  -1    0.56    0.45
   0   3   1    0.55    0.23
   0   3  -1    0.67    0.37
   0  -3   1   -0.01    0.39
   0  -3  -1    0.56    0.45
   0  -3  -1    0.74    0.27
   0   3   1    0.68    0.24
   0  -3  -1    0.74    0.24
   0   3  -1    0.26    0.38
   0   3   1    0.55    0.18
   0  -3   1    0.55    0.18
   0   3  -1    0.44    0.19
   0   3   1    0.30    0.16
   0  -3   1    0.56    0.18
   0   3  -2 1836.70   88.00
   0  -3  -2 1878.62   87.93
   0   3   2 1905.26   87.95
   0   3   2 1982.38   87.94
   0  -3   2 1966.56   87.94
   0   3  -2 1945.12   87.94
   0  -3  -2 1934.96   87.94
   0  -3   2 1967.63   87.96
   0   3   2 1797.97   87.95
   0   3   2 1924.53   88.00
   0   3  -2 1944.15   87.96
   0  -3  -2 1893.87   87.99
   0   3  -2 1981.50   87.95
   0  -3  -2 1945.18   87.94
   0   3  -2 1731.46   87.97
   0  -3  -3   13.68    0.79
   0   3  -3   13.62    0.82
   0  -3   3   14.10    0.81
   0  -3  -3   14.12    0.82
   0   3   3   14.14    0.81
   0   3   3   15.03    0.91
   0   3  -3   14.84    0.76
   0  -3  -3   14.07    0.91
   0   3   3   12.61    0.79
   0  -3  -3   13.84    0.82
   0   3  -3   13.81    0.83
   0   3  -3   13.54    0.90
   0  -3  -4   37.36    1.90
   0   3   4   40.10    1.92
   0   3  -4   39.02    1.93
   0  -3   4   40.45    1.92
   0  -3  -4   37.98    1.92
   0   3   4   33.22    1.90
   0   3  -4   37.41    1.80
   0   3   4   39.06    1.94
   0  -3  -4   37.81    1.95
   0  -3  -4   38.28    1.92
   0   3  -4   40.30    1.94
   0   3  -4   35.66    2.00
   0   3  -5   31.98    1.80
   0   3  -5   32.24    1.88
   0   3   5   31.91    1.70
   0   3   5   26.67    1.68
   0  -3  -5   33.01    1.73
   0   3   5   33.52    1.71
   0   3  -5   30.37    1.72
   0  -3  -5   32.47    1.71
   0  -3   5   31.00    1.70
   0  -3  -5   33.96    1.74
   0   3  -5   33.97    1.84
   0   3  -5   32.40    1.75
   0  -3  -5   33.97    1.74
   0   3  -6   19.85    1.43
   0   3  -6   20.22    1.25
   0   3   6   17.00    1.19
   0   3  -6   20.56    1.34
   0  -3  -6   17.61    1.31
   0  -3  -6   21.67    1.35
   0   3  -6   22.85    1.48
   0  -3  -6   19.87    1.33
   0   3  -6   20.49    1.37
   0   3  -7  181.08    8.78
   0   3  -7  187.47    8.67
   0   3   7  172.59    8.66
   0  -3  -7  181.31    8.76
   0  -3  -7  181.59    8.73
   0   3  -7  182.01    8.74
   0  -3  -7  190.43    8.76
   0   3  -7  203.56    8.79
   0   3  -7  189.44    8.80
   0  -3   8    8.94    1.38
   0   3  -8    8.06    1.25
   0   3   8    6.64    1.35
   0  -3  -8    9.66    1.23
   0   3  -8    7.52    1.46
   0   3  -8    9.40    1.58
   0   3  -8    9.89    1.17
   0  -3  -8    9.74    1.33
   0  -3  -9  124.69    6.35
   0  -3   9  130.59    6.40
   0   3  -9  125.70    6.37
   0   3   9  129.56    6.43
   0  -3  -9  125.25    6.40
   0   3  -9  147.50    6.53
   0   3  -9  132.44    6.28
   0   3 -10  111.34    6.00
   0   3  10  117.59    6.07
   0  -3  10  115.67    6.02
   0  -3 -10  119.86    6.06
   0   3 -10  131.03    6.18
   0   3 -10  121.24    5.89
   0   3 -10  138.81    6.32
   0   3  11   23.31    2.24
   0  -3  11   24.64    2.18
   0  -3 -11   24.99    2.15
   0   3 -11   24.30    2.43
   0   3 -11   27.19    2.73
   0  -3 -12   11.18    1.84
   0   3 -12   17.05    2.36
   0   3  12   14.90    2.15
   0  -3  12   14.96    2.03
   0   3 -12   16.80    2.70
   0   3 -13    2.49    1.31
   0   3 -13    1.68    1.33
   0   3 -13    2.37    1.06
   0   3 -13    1.59    1.06
   0  -3 -13    0.71    1.28
   0  -3 -13    3.00    1.19
   0   3 -13    1.01    1.09
   0   3 -13    1.33    1.82
   0   3 -13    2.04    2.43
   0   3 -13    3.73    2.23
   0   3  13    1.78    1.92
   0  -3  13    2.40    1.91
   0   3 -13    1.38    2.63
   0  -3 -14  563.61   23.49
   0   3 -14  531.31   23.50
   0   3 -14  483.75   23.44
   0  -3 -14  534.41   23.49
   0   3 -14  506.63   23.46
   0   3 -14  522.57   23.48
   0   3 -14  529.31   23.85
   0   3 -14  585.55   24.17
   0   3 -14  465.64   23.72
   0   3 -14  540.36   24.07
   0  -3 -14  522.92   23.49
   0   3 -14  541.83   23.50
   0   3 -14  502.73   23.45
   0   3 -14  475.83   23.43
   0  -3 -14  456.93   23.43
   0   3 -14  474.25   23.43
   0  -3 -15   41.12    2.54
   0   3 -15   38.31    2.48
   0   3 -15   42.35    3.75
   0   3 -15   43.56    2.61
   0   3 -15   40.05    3.89
   0   3 -15   41.24    2.56
   0   3 -15   38.83    2.57
   0  -3 -15   46.29    2.60
   0  -3 -15   37.48    2.32
   0   3 -15   40.74    2.62
   0   3 -15   38.54    2.43
   0   3 -15   37.93    2.45
   0   3 -15   40.09    2.49
   0  -3 -15   36.60    2.39
   0   3 -15   42.44    2.65
   0  -3 -15   43.53    2.59
   0   3 -15   37.69    2.42
   0   3 -16   10.39    1.64
   0  -3 -16   10.33    1.81
   0   3 -16   11.59    1.58
   0   3 -16    7.05    1.89
   0   3 -16    9.26    1.86
   0   3 -16   10.68    1.75
   0  -3 -16   12.53    1.57
   0   3 -16   12.96    1.63
   0  -3 -16   12.04    1.80
   0   3 -16    9.73    1.56
   0  -3 -16   10.26    1.84
   0   3 -16   10.11    1.72
   0   3 -16    9.93    1.84
   0   3 -16   10.31    1.89
   0   3 -16   11.46    1.87
   0  -3 -16    9.45    1.49
   0   3 -16    9.02    3.08
   0   3 -17   48.08    2.96
   0   3 -17   48.58    2.99
   0  -3 -17   55.27    3.14
   0   3 -17   48.15    2.94
   0   3 -17   57.28    3.14
   0  -3 -17   53.21    3.14
   0   3 -17   51.18    2.93
   0   3 -17   52.20    3.10
   0   3  17   40.50    3.90
   0  -3  17   47.15    3.94
   0   3 -17   52.31    3.10
   0  -3 -17   54.94    3.03
   0   3 -17   56.92    3.18
   0  -3 -17   49.21    2.90
   0   3 -17   47.90    4.17
   0  -3 -17   47.59    2.87
   0   3 -17   43.99    2.95
   0   3 -18  274.06   12.29
   0   3 -18  271.67   12.30
   0   3 -18  267.78   12.35
   0  -3 -18  264.42   12.27
   0   3 -18  257.27   12.35
   0  -3 -18  216.37   12.17
   0  -3 -18  265.81   12.27
   0   3 -18  242.99   12.26
   0  -3 -18  264.63   12.36
   0   3 -18  263.64   12.32
   0   3 -18  267.21   12.28
   0   3 -18  289.11   12.29
   0  -3 -18  287.80   12.24
   0   3 -19    7.80    1.59
   0   3 -19    7.39    1.76
   0   3 -19    7.38    1.86
   0  -3 -19    4.61    1.86
   0   3 -19    5.71    1.54
   0  -3 -19   10.42    1.42
   0   3 -19    8.40    1.63
   0   3 -19    8.26    1.51
   0  -3 -19    4.16    1.12
   0  -3 -19    6.51    1.55
   0   3 -19    6.80    1.76
   0   3 -19    6.29    1.92
   0  -3 -19    7.69    1.52
   0   3 -19    7.51    1.87
   0  -3 -20    2.58    1.42
   0   3 -20    1.02    1.58
   0   3 -20    1.95    1.37
   0  -3 -20    0.99    1.68
   0   3 -20    2.03    1.62
   0  -3 -20    2.46    1.15
   0   3 -20    1.26    1.41
   0   3 -20    1.72    1.43
   0   3 -20    7.18    1.46
   0   3 -21    1.17    1.29
   0   3 -21    1.15    1.22
   0  -3 -21    0.37    1.47
   0   3 -21    1.01    1.14
   0   3 -21    1.45    1.22
   0  -3 -21    2.45    1.22
   0   3 -22    0.93    0.87
   0  -3  22    0.84    0.79
   0   3 -22    1.64    0.91
   0  -3 -22    0.85    0.94
   0   3 -22    1.88    0.97
   0   3 -22    0.11    0.91
   0   3 -23    0.09    0.44
   0  -3 -23    1.01    0.66
   0   3 -23    0.32    0.53
   0   3 -23    0.88    0.65
   0   4   0  427.96   19.80
   0  -4   0  459.73   19.77
   0  -4   0  409.00   19.70
   0   4   0  437.46   19.73
   0   4  -1  316.31   15.41
   0   4   1  339.36   15.37
   0   4   1  335.21   15.32
   0  -4   1  345.87   15.32
   0   4   1  343.64   15.32
   0  -4   1  330.62   15.32
   0   4   1  294.19   15.31
   0  -4  -1  324.61   15.44
   0  -4   1  383.03   15.44
   0  -4  -1  388.54   15.46
   0  -4  -1  355.43   15.36
   0   4   1  338.08   15.37
   0   4  -1  382.13   15.43
   0  -4   1  345.31   15.40
   0   4  -2    3.38    0.69
   0  -4   2    4.47    0.36
   0   4   2    3.98    0.33
   0  -4   2    4.50    0.38
   0  -4  -2    3.72    0.36
   0   4   2    4.11    0.37
   0   4  -2    3.94    0.38
   0   4  -2    3.62    0.57
   0   4  -2    4.27    0.50
   0  -4  -2    3.61    0.68
   0   4   2    2.95    0.37
   0  -4   2    4.01    0.54
   0  -4  -2    3.71    0.38
   0   4   2    3.65    0.39
   0  -4  -3  385.90   17.76
   0   4   3  344.44   17.78
   0   4  -3  361.72   17.83
   0  -4   3  397.06   17.78
   0  -4  -3  387.12   17.78
   0   4   3  399.48   17.78
   0   4  -3  390.60   17.78
   0  -4  -3  398.47   17.78
   0   4  -3  417.92   17.80
   0   4   3  333.96   17.78
   0   4   3  415.70   17.87
   0   4  -3  408.58   17.79
   0   4   4   57.73    2.92
   0  -4  -4   56.79    2.94
   0   4   4   58.31    2.85
   0   4  -4   56.24    2.79
   0   4  -4   57.53    2.93
   0   4  -4   56.49    2.99
   0  -4   4   62.13    2.85
   0  -4  -4   57.63    2.85
   0   4   4   63.08    2.86
   0   4  -4   58.44    2.86
   0  -4  -4   60.07    2.81
   0   4  -4   60.19    2.88
   0  -4  -4   59.73    2.86
   0  -4  -5  139.16    6.59
   0   4  -5  132.26    6.60
   0   4  -5  138.59    6.65
   0  -4   5  134.93    6.54
   0  -4  -5  137.73    6.53
   0   4   5  141.96    6.55
   0   4  -5  136.82    6.55
   0   4  -5  145.23    6.63
   0  -4  -5  136.09    6.50
   0  -4  -5  140.61    6.55
   0   4  -5  145.21    6.58
   0   4  -6    5.77    0.93
   0  -4   6    6.51    1.03
   0  -4  -6    6.79    0.95
   0   4  -6    8.93    1.22
   0   4  -6    5.64    1.13
   0  -4  -6    6.22    0.82
   0  -4  -7    1.23    0.96
   0  -4   7    2.63    1.06
   0   4   7    1.80    1.11
   0   4  -7    2.17    0.97
   0  -4  -7    1.63    0.91
   0   4  -7    1.87    1.34
   0   4  -7    0.72    1.24
   0   4  -7    1.86    1.01
   0   4   8 1080.47   48.95
   0  -4  -8 1017.18   48.90
   0  -4   8 1023.22   48.91
   0   4  -8 1022.01   48.92
   0  -4  -8 1116.67   48.91
   0   4  -8 1115.83   48.98
   0   4  -8 1060.83   48.87
   0   4  -8 1061.98   48.97
   0  -4   9    9.15    1.44
   0   4   9    8.71    1.51
   0   4  -9   10.58    1.39
   0  -4  -9    7.46    1.30
   0   4  -9   11.07    1.38
   0   4  -9    9.60    1.75
   0   4  -9   10.41    1.79
   0  -4  -9    8.88    1.29
   0  -4  10    7.71    1.51
   0   4  10    5.75    1.55
   0  -4 -10    5.62    1.28
   0   4 -10    6.52    1.84
   0   4 -10    6.44    1.84
   0   4 -10    5.96    1.38
   0  -4 -11   15.83    1.65
   0   4 -11   18.00    2.31
   0   4  11   14.66    1.97
   0  -4  11   18.13    1.91
   0   4 -11   14.96    2.51
   0   4  12  167.77    8.85
   0  -4  12  176.94    8.83
   0   4 -12  187.15    8.96
   0   4 -12  191.10    9.15
   0   4 -13   -0.12    2.76
   0   4 -13    2.05    1.15
   0  -4 -13    0.31    1.13
   0  -4  13    2.73    1.95
   0   4  13   -0.51    1.98
   0   4 -13    0.61    1.35
   0   4 -13    2.25    2.31
   0  -4 -13   -0.16    1.25
   0   4 -13    1.34    1.04
   0   4 -13    1.07    1.09
   0  -4 -13    1.17    1.25
   0   4 -13    1.30    1.08
   0   4 -13    0.17    1.36
   0   4 -14    0.51    2.16
   0  -4 -14    3.94    1.47
   0   4 -14    3.71    1.19
   0   4 -14    2.19    1.27
   0  -4 -14    3.97    1.50
   0  -4 -14    1.92    1.40
   0  -4 -14    3.36    1.46
   0   4 -14    1.51    2.38
   0  -4 -14    1.87    1.20
   0   4 -14    2.19    1.34
   0   4 -14    4.39    1.60
   0   4 -14    2.51    2.85
   0   4 -14    2.57    1.56
   0   4 -14    2.65    1.25
   0   4 -15   96.95    5.71
   0   4 -15   92.17    4.69
   0  -4 -15   95.25    4.77
   0   4 -15   95.05    4.85
   0   4 -15   95.93    4.79
   0   4 -15   94.66    4.77
   0  -4 -15   87.11    4.65
   0   4 -15   92.94    4.68
   0  -4 -15   98.10    4.83
   0   4 -15  100.61    4.83
   0   4 -15   95.22    4.70
   0   4 -15  104.43    5.92
   0   4 -15   91.40    4.76
   0  -4 -15  108.29    4.77
   0   4 -15   90.93    4.67
   0  -4 -15   83.79    4.64
   0  -4 -16  458.10   19.90
   0   4 -16  407.01   19.91
   0   4 -16  419.49   19.89
   0   4 -16  491.49   20.68
   0   4 -16  428.73   19.87
   0   4 -16  416.59   19.95
   0  -4 -16  450.25   19.96
   0   4 -16  425.46   19.89
   0  -4  16  498.12   20.54
   0   4  16  450.20   20.46
   0   4 -16  402.55   19.94
   0   4 -16  435.42   19.92
   0  -4 -16  398.91   19.87
   0   4 -16  386.84   19.86
   0   4 -16  432.48   19.93
   0  -4 -16  421.90   19.95
   0   4 -16  441.76   19.89
   0  -4 -16  450.82   19.87
   0   4 -16  502.90   20.68
   0  -4 -17    0.94    1.56
   0   4 -17    2.74    1.92
   0   4 -17    1.85    2.98
   0   4 -17    1.77    1.50
   0  -4 -17   -1.23    1.85
   0   4 -17    0.16    1.49
   0   4 -17   -2.05    1.96
   0   4 -17    1.77    2.00
   0  -4  17    1.33    2.74
   0   4  17    2.27    2.58
   0   4 -17    1.08    1.64
   0  -4 -17    0.32    1.62
   0   4 -17    2.31    1.65
   0   4 -17    0.78    1.65
   0   4 -17    2.44    1.86
   0   4 -17    0.82    1.94
   0   4 -18   34.88    2.32
   0  -4 -18   37.13    2.67
   0   4 -18   37.31    2.42
   0   4 -18   34.25    2.64
   0  -4 -18   38.19    2.32
   0   4 -18   34.62    2.21
   0   4 -18   37.84    2.49
   0  -4 -18   34.58    2.40
   0  -4 -18   29.02    2.13
   0   4 -18   36.23    2.36
   0  -4 -18   34.48    2.24
   0   4 -18   40.96    2.45
   0   4 -18   36.20    2.59
   0   4 -18   38.73    2.69
   0   4 -19    2.56    1.77
   0   4 -19    3.18    1.66
   0   4 -19    2.33    1.51
   0   4 -19    2.49    1.59
   0  -4 -19    4.02    1.22
   0  -4 -19    2.21    1.52
   0  -4 -19    0.21    1.12
   0   4 -19    1.19    1.48
   0   4 -19    2.72    1.88
   0  -4 -19    4.15    1.83
   0   4 -19    3.10    1.42
   0   4 -19    3.26    1.88
   0  -4 -20  212.44    2.75
   0   4 -20  175.22    2.17
   0  -4 -20  167.25    1.90
   0  -4 -20  217.58    2.44
   0   4 -20  194.15    2.43
   0   4 -20  201.37    2.65
   0   4 -20  218.49    2.48
   0   4 -20  200.59    2.34
   0   4 -20  229.46    2.40
   0   4 -20  214.87    2.52
   0   4 -21    0.39    1.29
   0   4 -21   -0.05    1.16
   0  -4 -21   -0.85    1.23
   0   4 -21    2.54    1.22
   0  -4 -21    1.38    1.48
   0   4 -21    1.18    1.03
   0  -4  21   -0.80    1.00
   0   4 -22   -0.38    0.89
   0  -4 -22    0.62    0.90
   0  -4  22    0.09    0.70
   0   4 -22    0.84    0.91
   0   4 -22    0.41    0.89
   0   4 -23   -0.91    0.52
   0  -4 -23    0.12    0.64
   0  -4 -23   -0.22    0.59
   0   4 -23    0.19    0.59
   0   5   0   -0.57    0.59
   0  -5   0   -0.39    0.64
   0   5   0   -1.30    0.71
   0   5   0   -0.18    0.43
   0  -5   0   -0.24    0.33
   0   5  -1  126.83    6.43
   0  -5  -1  138.77    6.36
   0   5  -1  145.69    6.47
   0   5   1  135.84    6.49
   0  -5   1  145.88    6.47
   0   5   1  134.02    6.38
   0  -5   1  142.60    6.41
   0  -5  -1  144.17    6.49
   0   5  -1  138.48    6.42
   0   5   1  126.90    6.38
   0   5   2 1419.29   71.79
   0  -5   2 1614.18   71.76
   0   5   2 1574.31   71.76
   0   5   2 1659.94   71.76
   0  -5   2 1621.00   71.76
   0   5  -2 1489.95   71.84
   0  -5  -2 1471.75   71.87
   0   5   2 1571.48   71.80
   0  -5  -2 1584.73   71.88
   0   5  -2 1610.11   71.85
   0  -5   2 1390.58   71.88
   0  -5   2 1442.24   71.85
   0   5  -2 1511.41   71.88
   0   5   3  861.34   42.17
   0  -5  -3  944.44   42.14
   0  -5   3  927.60   42.15
   0   5   3  955.28   42.15
   0  -5   3  939.16   42.15
   0   5   3  946.59   42.15
   0   5  -3  880.61   42.22
   0  -5   3  809.74   42.28
   0   5  -3  946.94   42.20
   0   5   3  865.87   42.17
   0   5  -3  908.10   42.27
   0  -5  -4   10.80    0.67
   0  -5   4    9.86    0.79
   0   5  -4   10.67    0.80
   0  -5   4   11.53    0.76
   0  -5  -4   10.33    0.78
   0   5   4   10.90    0.77
   0   5   4   10.54    0.84
   0   5  -4    9.30    0.74
   0   5   4    9.45    0.74
   0  -5  -4    8.94    1.04
   0   5  -4    9.14    1.17
   0   5  -4    8.89    1.00
   0   5  -5   80.72    3.88
   0   5  -5   76.03    3.83
   0  -5   5   73.34    3.69
   0   5   5   77.40    3.70
   0   5  -5   75.42    3.72
   0  -5   5   75.11    3.71
   0   5   5   76.86    3.73
   0  -5  -5   74.61    3.69
   0   5  -5   78.19    3.62
   0  -5  -5   74.52    3.83
   0  -5  -5   75.05    3.61
   0   5  -5   78.98    3.94
   0   5  -6 1167.05   52.57
   0   5  -6 1153.93   52.55
   0  -5  -6 1118.28   52.42
   0   5  -6 1171.47   52.60
   0   5   6 1153.65   52.51
   0   5  -6 1154.69   52.50
   0  -5   6 1120.54   52.49
   0  -5  -6 1119.70   52.48
   0   5  -7  225.11   10.73
   0   5  -7  230.37   10.69
   0   5  -7  224.96   10.58
   0  -5  -7  214.53   10.49
   0   5  -7  241.22   10.77
   0  -5   7  230.15   10.60
   0   5  -7  229.17   10.60
   0  -5  -7  220.05   10.57
   0   5   7  226.06   10.62
   0   5  -8   -0.38    1.44
   0   5  -8   -0.21    1.54
   0   5  -8   -0.15    1.17
   0  -5  -8   -0.40    0.75
   0   5  -8    0.07    1.68
   0   5   8    0.68    1.15
   0  -5   8    0.48    1.10
   0   5  -9   55.88    3.20
   0   5  -9   58.86    2.98
   0  -5  -9   46.14    2.73
   0   5  -9   62.10    3.31
   0   5   9   50.54    3.03
   0  -5   9   54.18    3.01
   0   5 -10  847.15   35.58
   0   5 -10  817.79   35.58
   0   5 -10  784.06   35.41
   0   5  10  787.68   35.51
   0  -5  10  789.52   35.48
   0   5 -11  113.69    5.85
   0   5 -11  126.56    6.22
   0   5 -11  132.89    6.23
   0  -5  11  111.53    5.97
   0   5  11  109.78    6.00
   0   5 -12   60.84    4.11
   0   5  12   51.19    3.47
   0  -5  12   51.05    3.46
   0   5 -12   63.84    3.82
   0   5 -12   58.00    3.83
   0   5 -13   11.47    1.31
   0   5 -13   11.33    1.30
   0  -5 -13   15.33    1.51
   0  -5 -13   13.81    1.43
   0   5 -13   14.40    2.59
   0   5 -13   12.86    1.63
   0   5 -13   10.62    1.56
   0   5 -13   13.37    1.30
   0   5 -13   10.87    1.41
   0   5 -13    9.49    2.90
   0  -5  13   15.16    2.14
   0   5  13    7.75    2.12
   0  -5 -13   12.11    1.44
   0   5 -13   12.92    1.34
   0   5 -14  255.28   13.39
   0   5 -14  272.09   12.95
   0  -5 -14  269.40   13.01
   0   5 -14  305.59   13.55
   0   5 -14  295.18   13.02
   0  -5 -14  251.98   12.95
   0   5 -14  272.53   12.96
   0  -5 -14  299.24   13.00
   0  -5 -14  303.38   13.05
   0   5 -14  264.74   12.96
   0   5 -14  301.70   13.04
   0   5 -14  317.36   13.79
   0  -5 -14  264.64   12.95
   0   5 -15   -0.68    2.41
   0  -5 -15   -0.42    1.57
   0   5 -15    0.64    1.50
   0   5 -15    0.60    3.12
   0   5 -15   -0.09    1.45
   0   5 -15   -1.91    1.81
   0   5 -15    0.58    1.73
   0   5 -15   -0.52    1.76
   0   5 -15   -0.12    1.76
   0  -5 -15    0.46    1.55
   0   5 -15   -0.51    1.74
   0  -5 -15    1.23    1.31
   0  -5 -15    1.99    1.30
   0   5 -15   -0.13    1.32
   0   5 -16    8.35    1.92
   0  -5 -16    6.29    1.61
   0   5 -16   12.12    3.20
   0   5 -16    6.48    1.59
   0  -5 -16    5.22    1.65
   0  -5 -16    6.82    1.75
   0   5 -16   11.19    1.70
   0   5 -16   10.22    1.65
   0   5 -16    5.04    1.99
   0   5 -16    5.07    1.86
   0   5 -16    5.81    1.92
   0   5 -16    9.56    1.96
   0  -5 -16    7.72    1.45
   0   5 -16    9.10    1.63
   0  -5 -16    5.87    1.91
   0   5 -16    6.40    1.46
   0  -5  16    7.38    2.69
   0   5  16    6.43    2.57
   0   5 -17   10.29    1.76
   0   5 -17   12.33    1.84
   0  -5 -17   14.01    1.52
   0  -5 -17   12.89    1.91
   0   5 -17   12.46    1.90
   0   5 -17   14.15    1.67
   0   5 -17   12.23    2.11
   0  -5  17   15.68    2.78
   0   5  17   12.75    2.61
   0   5 -17   12.91    2.07
   0   5 -17    9.54    1.57
   0  -5 -17   12.74    2.09
   0   5 -17   17.51    3.16
   0   5 -17   12.64    1.76
   0   5 -17   12.21    2.04
   0   5 -17   11.85    2.06
   0  -5 -17   13.13    1.78
   0   5 -17   10.15    2.05
   0   5 -18  218.92   10.18
   0  -5 -18  221.84   10.24
   0   5 -18  235.74   10.21
   0  -5 -18  227.07   10.12
   0   5 -18  224.55   10.27
   0  -5 -18  227.37   10.31
   0   5 -18  192.37   10.14
   0   5 -18  214.77   10.26
   0  -5 -18  185.16   10.11
   0  -5 -18  224.96   10.21
   0   5 -18  220.78   10.25
   0   5 -18  214.42   10.30
   0   5 -18  221.50   10.22
   0   5 -18  215.27   10.30
   0   5 -18  214.53   10.21
   0   5 -18  218.49   10.14
   0   5 -19   -0.77    1.88
   0   5 -19    0.49    1.87
   0   5 -19    1.47    1.30
   0  -5 -19   -0.07    1.84
   0  -5 -19    0.01    0.20
   0   5 -19    0.10    1.60
   0   5 -19    0.32    1.55
   0  -5 -19    0.22    1.67
   0   5 -19   -0.68    1.42
   0  -5 -19    1.04    1.15
   0  -5 -19    1.95    1.53
   0   5 -19    0.57    1.75
   0   5 -19    0.71    1.57
   0   5 -20    4.78    1.60
   0  -5 -20    5.44    1.70
   0   5 -20    5.00    1.17
   0   5 -20    3.93    1.42
   0  -5 -20    6.81    1.50
   0  -5 -20    5.63    1.06
   0  -5  20    5.69    1.18
   0   5 -20    7.14    1.44
   0   5 -20    5.61    1.71
   0   5 -20    4.95    1.57
   0   5 -20   11.44    1.35
   0   5 -20    6.71    1.34
   0  -5  21    3.98    0.90
   0   5 -21    2.93    1.27
   0   5 -21    3.56    1.16
   0  -5 -21    1.19    0.76
   0   5 -21    1.84    1.12
   0   5 -21    2.73    0.90
   0   5 -22   18.36    1.16
   0   5 -22   19.00    1.12
   0   5 -22   19.74    1.17
   0   5 -23    0.36    0.47
   0  -5 -23    1.19    0.54
   0   5 -23    1.07    0.47
   0  -6   0   57.15    2.71
   0  -6   0   58.30    2.90
   0   6   0   55.53    2.78
   0  -6  -1    6.18    0.93
   0  -6   1    5.14    0.57
   0   6   1    4.89    0.56
   0  -6  -1    5.04    0.46
   0  -6   1    5.29    0.83
   0   6  -1    4.51    0.78
   0   6  -1    5.09    0.65
   0   6   1    4.97    0.56
   0  -6   2   21.39    1.09
   0   6   2   20.99    1.08
   0   6  -2   23.85    1.53
   0   6   2   22.61    1.22
   0  -6   2   23.17    1.57
   0  -6  -2   25.50    1.54
   0   6  -2   25.79    1.37
   0  -6   2   23.19    1.34
   0   6   2   23.79    1.24
   0   6   2   22.29    1.09
   0  -6   2   22.53    1.09
   0  -6   2   23.10    1.10
   0   6   2   21.75    1.09
   0   6  -2   23.88    1.40
   0   6  -3  126.15    6.22
   0   6   3  118.30    6.06
   0   6  -3  139.27    6.12
   0   6   3  120.77    6.06
   0  -6   3  124.72    6.27
   0   6   3  131.65    6.02
   0  -6   3  135.09    6.02
   0   6   3  133.51    6.01
   0  -6   3  129.97    6.02
   0   6  -3  121.42    6.15
   0   6  -4  379.16   17.47
   0  -6  -4  378.78   17.28
   0   6   4  326.76   17.32
   0   6  -4  359.84   17.35
   0  -6   4  359.01   17.51
   0  -6  -4  372.85   17.46
   0   6   4  369.88   17.35
   0   6   4  376.74   17.32
   0  -6   4  396.58   17.32
   0  -6   4  390.22   17.32
   0   6   4  402.21   17.32
   0   6  -4  367.77   17.41
   0   6  -5   35.53    2.38
   0  -6  -5   38.48    1.89
   0   6  -5   36.68    1.96
   0   6   5   36.99    1.99
   0  -6   5   38.91    2.03
   0  -6   5   39.15    2.00
   0   6   5   40.81    2.06
   0   6  -5   36.51    2.26
   0   6  -6    1.89    1.62
   0  -6  -6    1.01    0.53
   0   6  -6    1.17    1.45
   0  -6   6    1.74    0.90
   0   6   6    1.23    0.94
   0   6  -6    0.80    1.24
   0   6  -7    3.56    1.68
   0  -6  -7    3.05    0.60
   0   6  -7    2.72    1.54
   0  -6   7    3.19    1.04
   0   6   7    3.73    1.09
   0   6  -7    2.59    1.41
   0   6  -8   26.07    2.12
   0   6  -8   26.32    1.93
   0  -6   8   27.45    1.82
   0   6   8   24.76    1.82
   0   6  -8   30.79    2.48
   0  -6  -8   23.20    1.41
   0   6  -8   34.30    2.56
   0   6  -9    0.85    1.44
   0  -6   9    0.90    1.24
   0   6   9   -0.75    1.27
   0   6  -9    0.89    1.92
   0  -6  -9    1.02    0.65
   0   6  -9   -0.53    1.71
   0   6  -9    2.25    1.91
   0   6 -10   -0.49    1.59
   0   6 -10    1.61    2.02
   0   6 -10    3.96    1.96
   0   6  10    2.98    1.50
   0  -6  10    1.07    1.42
   0   6 -11   90.80    4.70
   0  -6  11   76.51    4.28
   0   6  11   73.69    4.30
   0   6 -11   78.19    4.26
   0   6 -11   78.76    4.59
   0  -6  12  630.87   29.47
   0   6  12  607.73   29.50
   0  -6 -12  666.64   29.18
   0   6 -12  586.39   29.11
   0   6 -12  598.65   29.12
   0   6 -12  617.66   29.13
   0  -6 -12  723.23   29.21
   0   6 -12  702.06   29.62
   0   6 -12  662.16   29.62
   0  -6  13   10.83    1.18
   0   6 -13   10.75    1.33
   0   6 -13   10.29    1.31
   0   6 -13   14.72    1.45
   0  -6 -13   12.17    1.50
   0   6 -13   10.56    1.27
   0  -6 -13   10.63    1.66
   0   6  13   10.20    2.07
   0  -6  13   16.68    2.16
   0   6 -13   12.39    1.42
   0   6 -13   12.67    1.61
   0  -6 -13   11.26    1.46
   0  -6 -13   12.11    1.43
   0  -6 -13   14.68    1.28
   0   6 -13   12.11    1.42
   0   6 -13   17.21    2.76
   0   6 -13   19.59    2.76
   0   6 -14    0.51    2.99
   0  -6 -14    2.98    1.30
   0   6 -14    4.63    2.53
   0  -6 -14    3.53    1.47
   0  -6 -14    1.41    1.44
   0   6 -14    4.50    1.39
   0  -6 -14    3.78    1.24
   0   6 -14    2.51    1.43
   0   6 -14    2.88    1.66
   0   6 -14    3.02    1.30
   0   6 -14    4.31    2.83
   0   6 -14    1.72    2.61
   0   6 -14    2.68    1.16
   0   6 -14    0.60    1.25
   0   6 -15    5.26    3.15
   0   6 -15    4.55    1.29
   0   6 -15    8.15    1.78
   0  -6 -15    5.78    1.63
   0  -6 -15    4.12    1.48
   0   6 -15    0.88    2.51
   0   6 -15    6.42    1.47
   0  -6  15    8.89    2.52
   0   6  15    2.55    2.35
   0   6 -15    3.90    1.63
   0   6 -15    2.04    2.50
   0   6 -15    4.05    1.85
   0  -6 -15    6.59    1.36
   0   6 -15    5.13    1.57
   0  -6 -15    4.24    1.32
   0  -6 -16    4.40    1.76
   0   6 -16    5.35    1.99
   0   6 -16    5.28    1.70
   0  -6  16    7.62    2.55
   0   6  16    4.63    2.40
   0   6 -16    5.67    1.35
   0  -6 -16    4.62    1.32
   0   6 -16    4.55    1.76
   0   6 -16    0.41    3.11
   0   6 -16    3.82    1.54
   0   6 -16    5.20    1.88
   0  -6 -16    5.13    1.54
   0   6 -16    5.24    1.94
   0   6 -16    6.09    1.96
   0   6 -16    4.26    1.85
   0   6 -17   15.44    2.26
   0   6 -17   15.99    1.82
   0   6 -17   17.34    1.79
   0   6 -17   16.63    1.95
   0   6 -17   14.88    2.24
   0   6 -17   14.12    1.59
   0   6 -17   16.58    2.16
   0   6 -17   17.51    1.96
   0  -6 -17   17.21    1.52
   0  -6 -17   15.99    1.83
   0  -6 -17   14.55    1.64
   0   6 -17   18.57    2.11
   0   6 -17   20.26    3.19
   0  -6 -17   18.10    1.96
   0   6 -17   18.79    2.15
   0   6 -18    3.98    1.50
   0   6 -18    6.42    1.33
   0  -6 -18    5.22    1.66
   0   6 -18    3.30    1.89
   0  -6 -18    7.06    1.39
   0   6 -18    5.60    1.60
   0  -6 -18    4.42    1.76
   0   6 -18    5.92    1.52
   0   6 -18    5.32    2.05
   0   6 -18    4.29    2.00
   0   6 -18    4.98    1.88
   0   6 -18   11.30    1.44
   0   6 -18    4.43    1.90
   0   6 -18    3.19    1.72
   0   6 -19    2.39    1.72
   0   6 -19    1.76    1.86
   0   6 -19    0.83    1.86
   0  -6 -19    0.52    1.86
   0   6 -19    3.14    1.16
   0   6 -19    2.88    1.57
   0  -6 -19    0.15    1.20
   0  -6 -19    1.06    1.53
   0  -6 -19    2.41    1.58
   0   6 -19    0.34    1.37
   0   6 -19   -0.42    1.45
   0   6 -19    0.87    1.52
   0  -6  19    0.57    1.23
   0   6 -20    6.18    1.05
   0   6 -20    7.24    1.37
   0   6 -20    7.28    1.54
   0   6 -20    6.58    1.68
   0   6 -20    6.45    1.25
   0  -6 -20    6.52    1.50
   0   6 -20    3.92    1.66
   0   6 -20    5.17    1.59
   0  -6 -20    4.75    1.06
   0  -6 -20    6.19    1.48
   0   6 -20    7.28    1.41
   0   6 -20    6.53    1.38
   0  -6  20    7.09    1.08
   0   6 -21    2.45    1.21
   0   6 -21    5.33    1.22
   0  -6 -21    2.96    1.23
   0   6 -21    2.81    1.03
   0   6 -21    3.54    1.13
   0  -6 -21    1.90    0.75
   0   6 -22    1.33    0.83
   0   6 -22    1.15    0.80
   0   6 -22    2.15    0.73
   0  -6 -22    1.45    0.92
   0  -6 -22    2.02    0.75
   0   6 -23    2.12    0.43
   0  -6 -23    2.30    0.41
   0  -7   0    0.23    0.96
   0  -7   0    0.06    0.42
   0   7   0    0.13    0.75
   0  -7   1    3.96    1.04
   0  -7   1    4.27    0.58
   0  -7  -1    3.61    1.05
   0  -7  -1    4.23    0.49
   0   7  -1    4.47    0.90
   0   7   1    3.88    0.62
   0  -7   2 1043.17   47.46
   0  -7  -2 1098.58   47.47
   0  -7   2 1090.43   47.37
   0   7   2 1095.84   47.36
   0   7  -2 1066.28   47.46
   0   7  -2 1008.04   47.39
   0   7   2  892.19   47.32
   0   7   3  351.06   16.44
   0   7   3  356.66   16.44
   0  -7   3  380.59   16.44
   0  -7   3  367.50   16.45
   0  -7   3  353.04   16.62
   0  -7   3  384.28   16.73
   0  -7  -3  386.86   16.69
   0   7   3  377.86   16.55
   0  -7   3  345.99   16.44
   0   7   3  321.88   16.43
   0   7  -3  393.47   16.62
   0   7  -3  418.74   16.72
   0   7   3  329.62   16.51
   0   7   4    3.70    0.43
   0   7   4    4.24    0.73
   0  -7   4    4.45    1.45
   0   7   4    4.05    0.70
   0  -7   4    5.59    1.10
   0   7  -4    4.54    1.15
   0   7  -4    5.36    1.38
   0   7   4    4.24    0.55
   0  -7   4    4.53    0.59
   0   7   4    4.68    0.65
   0  -7   4    4.65    0.64
   0  -7   5   93.93    4.95
   0   7  -5   93.22    4.56
   0   7  -5   97.08    4.74
   0  -7   5   91.76    4.53
   0  -7   5   98.39    4.55
   0   7   5   95.46    4.56
   0   7   5   90.89    4.53
   0   7  -5  105.96    4.94
   0  -7  -6  306.20   14.98
   0   7  -6  343.18   15.29
   0  -7   6  334.23   15.10
   0   7   6  327.67   15.11
   0   7  -6  358.92   15.33
   0   7  -6  335.15   15.24
   0  -7  -7    0.48    0.48
   0   7  -7    1.37    1.66
   0   7  -7    2.08    1.76
   0   7   7    0.09    1.02
   0  -7   7   -0.53    1.01
   0   7  -7    2.64    1.46
   0   7  -8    1.39    1.43
   0   7  -8    2.35    1.96
   0   7  -8    1.91    1.61
   0   7  -8    2.09    1.77
   0   7   8    1.75    1.14
   0  -7   8    1.91    1.15
   0  -7  -8    1.24    0.48
   0   7  -9  163.87    7.68
   0   7  -9  155.98    7.42
   0   7  -9  151.51    7.54
   0  -7   9  144.81    7.33
   0   7   9  143.08    7.35
   0   7  -9  157.13    7.61
   0   7 -10  873.72   38.54
   0   7 -10  834.22   38.47
   0   7 -10  800.53   38.34
   0   7  10  783.72   38.36
   0  -7  10  824.46   38.34
   0   7 -10  887.71   38.52
   0   7 -11  149.66    7.52
   0  -7  11  143.89    7.46
   0   7  11  138.90    7.48
   0   7 -11  162.87    7.78
   0   7 -11  171.44    7.83
   0   7 -12    1.27    1.13
   0  -7 -12    1.08    1.07
   0  -7  12    0.08    1.66
   0   7  12    1.35    1.68
   0   7 -12    0.63    1.05
   0  -7  12    1.63    1.01
   0   7 -12    2.19    1.20
   0  -7 -12    0.90    1.19
   0   7 -12    1.25    1.10
   0  -7 -12    2.19    1.32
   0  -7 -12    2.94    1.31
   0   7 -12    1.14    2.41
   0   7 -12   -2.70    2.51
   0   7 -13   -0.36    1.19
   0  -7 -13    0.05    1.32
   0   7  13    1.51    1.80
   0  -7  13   -2.47    1.89
   0   7 -13    2.45    1.34
   0  -7 -13    0.60    1.32
   0   7 -13    0.85    1.28
   0   7  13    3.15    2.02
   0  -7 -13    1.26    1.53
   0  -7 -13   -1.16    1.29
   0   7 -13    0.87    1.30
   0   7 -13   -1.08    2.49
   0   7 -13    0.73    2.52
   0   7 -13    0.03    1.19
   0  -7  13    0.70    1.09
   0   7 -14   73.63    3.91
   0  -7  14   73.34    3.80
   0  -7 -14   76.35    3.97
   0   7 -14   75.13    3.88
   0   7 -14   76.61    3.91
   0   7 -14   71.54    4.76
   0   7 -14   88.94    5.02
   0   7 -14   85.46    4.83
   0   7 -14   77.02    4.04
   0  -7 -14   83.19    4.08
   0   7 -14   85.99    5.20
   0  -7  14   90.52    4.64
   0   7  14   85.68    4.58
   0  -7 -14   70.28    3.89
   0   7 -14   72.54    3.87
   0   7 -15   36.37    2.29
   0  -7 -15   25.76    2.14
   0   7 -15   39.34    3.57
   0   7 -15   34.35    3.39
   0  -7 -15   35.16    2.34
   0   7 -15   30.80    2.19
   0  -7  15   30.79    2.01
   0   7 -15   39.30    3.88
   0   7 -15   35.49    2.31
   0   7 -15   35.27    2.26
   0  -7 -15   31.68    2.53
   0   7 -15   38.59    3.30
   0   7  15   34.80    3.04
   0  -7  15   40.99    3.14
   0   7 -15   35.32    2.51
   0  -7 -16    8.38    1.53
   0   7 -16   15.46    3.21
   0   7 -16    7.30    1.35
   0  -7 -16    7.93    1.79
   0   7 -16   10.97    1.75
   0   7 -16   10.09    2.04
   0  -7  16   10.79    2.55
   0   7  16    7.35    2.37
   0   7 -16    8.20    1.56
   0   7 -16    7.38    2.00
   0   7 -16    7.42    2.91
   0   7 -16   10.72    1.64
   0  -7 -16    7.86    1.38
   0   7 -16   10.83    1.83
   0   7 -16    9.30    2.00
   0   7 -16    9.42    1.98
   0  -7 -17   63.57    3.46
   0   7 -17   62.24    3.39
   0   7 -17   63.26    3.35
   0  -7 -17   64.07    3.39
   0  -7 -17   55.08    3.25
   0   7 -17   61.53    3.63
   0   7 -17   51.15    3.14
   0   7 -17   66.91    3.53
   0   7 -17   58.49    3.28
   0   7 -17   62.39    3.54
   0   7 -17   64.63    3.63
   0   7 -17   66.70    3.45
   0   7 -17   61.15    3.42
   0   7 -18   47.70    3.18
   0   7 -18   50.04    2.84
   0  -7 -18   45.66    2.77
   0   7 -18   51.21    3.04
   0  -7 -18   55.05    2.97
   0   7 -18   48.76    3.07
   0   7 -18   54.68    2.97
   0  -7  18   50.27    2.73
   0   7 -18   46.90    2.79
   0  -7 -18   55.23    3.01
   0   7 -18   47.89    2.84
   0   7 -18   48.92    3.10
   0   7 -18   50.64    3.14
   0   7 -19    1.98    1.71
   0   7 -19    1.67    1.66
   0   7 -19   -0.51    1.55
   0  -7 -19    0.72    1.21
   0  -7 -19    2.87    1.61
   0  -7  19    1.17    1.13
   0   7 -19    0.01    0.22
   0   7 -19    2.77    1.35
   0   7 -19    1.32    1.87
   0   7 -19    2.26    1.86
   0   7 -19    0.76    1.28
   0  -7 -19    2.41    1.54
   0   7 -20    5.05    1.50
   0   7 -20    3.05    1.32
   0   7 -20    3.10    1.62
   0  -7  20   -0.09    0.20
   0  -7 -20    4.82    1.36
   0   7 -20    5.03    1.14
   0   7 -20    4.70    1.20
   0  -7 -20    4.07    1.44
   0  -7 -20    3.45    1.03
   0  -7 -20    3.46    1.18
   0   7 -20    4.23    1.65
   0   7 -21    0.11    1.05
   0  -7 -21   -0.83    1.00
   0  -7 -21    0.37    1.13
   0   7 -21    0.54    0.89
   0  -7 -21   -0.46    0.74
   0   7 -21   -0.06    1.10
   0   7 -21    1.29    1.14
   0  -7 -21    0.75    0.94
   0   7 -22    1.68    0.58
   0  -7 -22    2.41    0.63
   0  -7 -22    2.00    0.76
   0   7 -22    2.28    0.76
   0   7 -22    2.29    0.74
   0   8   0 1904.67   93.08
   0  -8   0 1962.60   93.15
   0  -8   0 2098.13   92.97
   0  -8  -1  334.90   15.00
   0  -8   1  321.09   15.02
   0  -8   1  319.35   15.23
   0   8  -1  324.89   15.23
   0   8  -1  312.12   15.14
   0   8   2    1.94    0.63
   0  -8   2    3.44    0.72
   0  -8   2    2.64    1.21
   0   8   2    3.45    0.70
   0   8  -2    3.05    1.40
   0   8  -2    3.32    1.03
   0   8   3   59.39    2.42
   0  -8   3   61.28    2.81
   0  -8   3   59.00    2.51
   0   8  -3   63.09    2.61
   0   8   3   43.72    2.33
   0  -8   3   38.70    2.13
   0   8  -3   66.26    2.84
   0  -8   4  760.31   33.65
   0  -8   4  750.30   33.66
   0   8   4  665.33   33.64
   0   8  -4  763.76   33.88
   0   8  -4  768.12   33.83
   0  -8   4  730.76   33.65
   0  -8   4  815.32   33.97
   0  -8   4  656.41   33.84
   0   8  -4  790.85   33.91
   0  -8   5   17.59    1.10
   0  -8   5   15.82    1.06
   0   8   5   15.45    1.08
   0   8  -5   22.66    1.95
   0  -8   5   15.94    1.07
   0   8   5   13.02    1.03
   0   8  -5   22.38    1.66
   0  -8   5   16.17    1.61
   0  -8   5   19.59    1.85
   0  -8   6   19.83    1.35
   0   8   6   20.66    1.37
   0   8  -6   20.94    1.85
   0  -8   6   18.86    2.14
   0   8  -6   19.86    2.14
   0   8   7    1.58    0.96
   0  -8   7    0.18    0.96
   0   8  -7    1.08    1.92
   0   8  -7    3.43    1.87
   0  -8   7    2.10    1.93
   0   8  -7    1.22    1.53
   0  -8   8  600.09   25.47
   0   8  -8  554.09   25.25
   0  -8   8  533.12   25.04
   0   8   8  512.93   25.06
   0   8  -8  528.68   25.13
   0   8  -8  543.72   25.21
   0   8  -8  556.17   25.28
   0   8  -9  403.87   17.40
   0   8   9  328.60   17.10
   0  -8   9  352.25   17.11
   0   8  -9  385.33   17.32
   0   8  -9  377.54   17.22
   0   8  -9  386.71   17.40
   0   8 -10    2.13    2.11
   0   8 -10    3.63    2.31
   0   8 -10    1.87    2.46
   0   8 -10    2.17    1.83
   0   8  10    2.82    1.40
   0  -8  10    2.89    1.43
   0   8 -11   28.50    3.04
   0  -8 -11   21.51    1.60
   0   8 -11   26.18    2.94
   0   8 -11   22.63    2.73
   0   8  11   19.17    2.13
   0   8 -11   22.13    2.43
   0   8 -11   22.24    1.54
   0  -8  11   17.58    2.08
   0   8 -11   23.26    1.62
   0  -8 -11   24.86    1.57
   0  -8 -11   25.09    1.79
   0  -8 -11   22.32    1.55
   0  -8  11   22.39    1.57
   0  -8 -11   25.83    1.75
   0  -8 -12  141.36    6.42
   0  -8 -12  127.17    6.32
   0   8 -12  156.71    7.17
   0   8 -12  128.43    6.26
   0   8 -12  150.61    7.04
   0   8 -12  132.02    6.28
   0   8 -12  134.25    6.30
   0  -8  12  137.03    6.72
   0   8  12  131.06    6.71
   0  -8  12  125.11    6.26
   0  -8 -12  124.81    6.31
   0   8 -12  134.48    6.28
   0  -8  12  131.26    6.65
   0  -8 -12  131.06    6.36
   0   8 -13    0.35    1.62
   0  -8 -13    1.63    1.23
   0  -8 -13    0.43    1.42
   0  -8 -13    1.44    1.39
   0   8 -13    0.63    1.21
   0  -8  13    1.39    1.20
   0   8 -13   -0.09    1.17
   0   8 -13    1.73    1.31
   0   8  13   -1.31    1.91
   0  -8  13    3.16    2.05
   0   8 -13   -0.19    1.42
   0   8 -13   -0.33    1.37
   0   8 -13    0.38    2.63
   0   8 -13    4.60    2.71
   0  -8 -13    2.33    1.61
   0   8 -14    4.68    1.34
   0  -8  14    5.48    1.27
   0   8 -14    3.15    1.58
   0  -8 -14    3.40    1.56
   0   8 -14    5.22    1.46
   0   8 -14    3.40    1.32
   0   8 -14    6.87    2.72
   0   8 -14    1.80    2.71
   0  -8 -14    2.92    1.70
   0  -8  14    1.47    2.19
   0   8 -14    3.16    1.76
   0  -8 -14    5.04    1.47
   0  -8 -14    5.61    1.53
   0   8 -14    3.88    2.82
   0   8 -14    5.16    1.55
   0  -8 -15   62.93    3.55
   0   8 -15   63.73    4.60
   0   8 -15   62.51    4.57
   0  -8  15   80.88    3.53
   0  -8 -15   67.71    3.66
   0  -8 -15   62.29    3.52
   0  -8 -15   68.40    3.60
   0  -8  15   59.27    4.16
   0   8 -15   63.74    3.59
   0   8 -15   66.79    3.59
   0   8 -15   66.74    3.58
   0   8 -15   64.38    3.50
   0   8 -15   64.18    4.80
   0  -8 -15   77.89    3.76
   0   8 -15   54.31    4.40
   0  -8 -16    4.86    1.51
   0   8 -16    2.76    1.45
   0   8 -16    8.32    3.06
   0  -8  16    3.39    1.45
   0   8 -16    3.26    2.04
   0  -8 -16    3.33    1.74
   0   8 -16    4.48    1.92
   0   8 -16    4.64    1.98
   0   8 -16    2.57    2.73
   0   8 -16    4.53    1.77
   0   8 -16    8.77    2.83
   0  -8 -16    4.99    1.93
   0   8 -16    3.67    1.68
   0   8 -16    4.48    1.69
   0  -8 -16    0.66    1.44
   0   8 -16    3.56    1.68
   0   8 -17    5.00    1.64
   0   8 -17    3.03    1.67
   0  -8  17    2.88    1.34
   0  -8 -17    5.99    1.98
   0  -8 -17    4.74    1.76
   0   8 -17    4.38    2.11
   0   8 -17    6.44    1.47
   0   8 -17    6.01    1.80
   0   8 -17    5.77    2.00
   0   8 -17    5.37    1.94
   0   8 -17    4.79    1.73
   0  -8 -17    6.43    1.50
   0   8 -17    4.62    2.03
   0   8 -17    5.77    1.66
   0  -8 -17    2.49    1.32
   0   8 -18    9.03    1.57
   0   8 -18    5.31    1.40
   0   8 -18    8.43    1.76
   0   8 -18    6.07    1.92
   0   8 -18    8.89    1.87
   0  -8 -18    6.76    1.42
   0   8 -18    5.56    1.35
   0  -8 -18    5.75    1.67
   0   8 -18    6.01    2.03
   0  -8  18    7.24    1.24
   0   8 -18    6.11    2.01
   0  -8 -18    5.14    1.39
   0   8 -19    4.47    1.52
   0  -8 -19    3.32    1.23
   0  -8 -19    3.41    1.55
   0   8 -19    3.80    1.73
   0   8 -19    5.15    1.62
   0   8 -19    4.92    1.83
   0   8 -19    4.97    1.22
   0  -8 -19    5.48    1.54
   0  -8 -19    3.71    1.30
   0   8 -19    4.66    1.85
   0   8 -19    4.97    1.23
   0   8 -20    1.44    1.57
   0   8 -20    1.76    1.59
   0  -8 -20    2.79    0.98
   0   8 -20    4.66    1.42
   0   8 -20    3.20    1.00
   0  -8 -20    5.22    1.32
   0  -8 -20    3.66    1.13
   0  -8 -20    3.61    1.14
   0   8 -20    2.47    1.29
   0   8 -21   -0.41    0.73
   0  -8 -21    0.64    0.90
   0   8 -21    1.17    1.04
   0   8 -21    0.42    1.06
   0  -8 -21   -0.12    0.70
   0  -8 -21    0.63    0.79
   0  -8 -22    0.15    0.56
   0  -8 -22   -0.09    0.47
   0   8 -22    0.04    0.60
   0   8 -22   -0.48    0.63
   0   9   0   -0.42    1.04
   0  -9   0   -0.33    1.22
   0  -9   0   -0.30    0.45
   0   9   1   88.44    4.56
   0   9  -1   91.17    4.57
   0   9  -1   96.38    4.76
   0  -9   1   92.51    4.37
   0  -9   1   94.28    4.72
   0   9  -2  540.44   25.49
   0   9  -2  584.70   25.61
   0  -9   2  539.41   25.38
   0  -9   2  557.81   25.59
   0   9  -3    1.75    1.12
   0   9  -3    0.47    1.49
   0  -9   3    1.56    0.84
   0  -9   3    0.48    1.35
   0   9  -3    3.56    1.61
   0   9  -4   73.60    2.66
   0   9  -4   65.55    2.31
   0  -9   4   67.14    2.57
   0  -9   4   60.70    2.14
   0   9  -4   68.85    2.63
   0  -9   4   24.79    1.42
   0  -9   4   31.18    1.42
   0  -9   5  240.35   11.45
   0  -9   5  292.87   11.95
   0  -9   5  217.32   11.71
   0  -9   5  238.19   11.46
   0   9  -5  286.50   11.89
   0   9  -5  276.01   11.74
   0  -9   6  875.05   39.28
   0  -9   6  760.64   39.55
   0  -9   6  962.48   39.68
   0  -9   6  829.41   39.27
   0   9  -6  869.25   39.48
   0   9  -6  849.21   39.54
   0   9  -7   29.78    2.68
   0  -9   7   30.83    1.85
   0  -9   7   27.79    2.46
   0  -9   7   34.64    2.71
   0   9  -7   33.18    2.74
   0  -9   7   28.98    1.83
   0   9  -7   34.04    2.42
   0   9  -8   13.54    2.46
   0  -9   8   14.81    1.34
   0  -9   8   16.01    2.44
   0   9  -8   11.28    2.37
   0   9  -8   14.68    2.08
   0  -9   8   14.19    1.39
   0   9  -8   13.09    2.06
   0   9  -9   50.24    3.57
   0  -9   9   51.24    3.61
   0  -9   9   47.99    2.72
   0   9  -9   50.80    3.20
   0   9  -9   45.96    3.25
   0   9  -9   49.59    3.58
   0  -9   9   41.21    2.72
   0   9 -10  391.41   17.98
   0   9 -10  403.96   18.09
   0  -9 -10  393.85   17.67
   0   9 -10  410.56   18.19
   0  -9  10  367.60   17.61
   0   9 -10  413.27   18.17
   0   9 -10  349.41   17.59
   0  -9  10  395.97   17.84
   0  -9  11    8.26    1.23
   0   9 -11    8.30    1.20
   0   9 -11   12.64    2.81
   0  -9 -11    7.40    1.40
   0  -9 -11    8.83    1.20
   0  -9  11   11.13    1.30
   0  -9 -11    9.01    1.25
   0   9 -11   14.72    2.30
   0  -9 -11    5.52    1.45
   0  -9  11   14.90    2.86
   0  -9  11   13.38    1.81
   0   9 -11    9.72    1.25
   0  -9 -11    6.00    1.24
   0   9 -11    9.16    2.48
   0   9 -11   14.10    2.83
   0   9 -11   10.11    1.19
   0   9 -12   29.05    1.93
   0   9 -12   33.13    3.60
   0  -9  12   34.32    2.01
   0  -9 -12   28.63    2.14
   0  -9 -12   30.60    2.03
   0   9 -12   31.67    2.01
   0   9 -12   29.92    1.98
   0   9 -12   39.16    3.49
   0  -9 -12   31.61    2.23
   0   9 -12   34.97    3.27
   0   9 -12   28.42    1.88
   0  -9  12   30.57    2.56
   0  -9 -12   29.39    1.96
   0  -9  12   30.36    1.99
   0   9 -13   79.86    4.03
   0  -9 -13   81.57    4.16
   0   9 -13   82.73    5.01
   0  -9  13   91.11    4.05
   0  -9 -13   76.78    4.10
   0   9 -13   79.74    4.07
   0   9 -13   77.10    4.05
   0   9 -13   87.99    5.09
   0  -9 -13   87.94    4.22
   0   9 -13   75.69    3.99
   0   9 -13   76.05    4.06
   0  -9 -13   76.03    4.12
   0  -9  13   79.95    4.04
   0  -9 -13   82.22    4.08
   0  -9  13   77.69    4.56
   0  -9 -14  218.45   10.34
   0   9 -14  249.90   11.02
   0   9 -14  232.90   10.34
   0  -9  14  209.69   10.24
   0  -9 -14  212.49   10.31
   0  -9 -14  211.21   10.30
   0   9 -14  221.47   11.03
   0   9 -14  229.76   11.05
   0   9 -14  223.49   10.28
   0   9 -14  226.56   10.29
   0   9 -14  223.98   10.27
   0   9 -14  204.38   10.24
   0  -9  14  237.72   10.26
   0   9 -14  205.00   10.23
   0  -9 -14  230.34   10.40
   0  -9 -14  199.21   10.30
   0   9 -15   19.35    3.18
   0   9 -15   15.90    1.64
   0   9 -15   19.69    2.13
   0  -9 -15   19.01    1.90
   0  -9 -15   18.58    1.83
   0   9 -15   22.64    3.20
   0   9 -15   26.54    3.04
   0  -9 -15   18.47    1.93
   0  -9  15   21.05    1.72
   0  -9 -15   19.02    2.16
   0   9 -15   16.64    1.85
   0  -9 -15   15.33    1.85
   0   9 -15   19.03    1.90
   0   9 -15   20.77    1.97
   0  -9 -16    0.52    1.73
   0  -9  16    2.25    1.30
   0  -9 -16    4.02    2.00
   0   9 -16    2.07    1.70
   0   9 -16    1.72    1.64
   0  -9 -16    1.12    1.72
   0  -9 -16    1.96    1.56
   0   9 -16    1.33    1.96
   0   9 -16   -0.56    1.38
   0   9 -16    2.47    1.60
   0  -9 -16    0.60    1.42
   0  -9  17    0.93    1.19
   0  -9 -17    0.05    1.67
   0  -9 -17    0.79    1.49
   0  -9 -17   -2.45    1.63
   0   9 -17   -0.21    1.96
   0   9 -17   -0.88    1.62
   0   9 -17   -1.68    1.62
   0   9 -17    0.69    1.34
   0  -9 -17    0.24    1.37
   0   9 -17    0.04    0.23
   0  -9 -17   -0.91    1.29
   0   9 -17   -0.67    1.70
   0   9 -17   -0.80    2.07
   0   9 -17   -1.01    1.64
   0   9 -18    4.71    1.69
   0   9 -18    6.61    1.51
   0  -9 -18    5.58    1.44
   0  -9 -18    5.05    1.37
   0   9 -18    5.34    2.00
   0  -9 -18    4.70    1.16
   0   9 -18    3.66    1.24
   0  -9 -18    5.64    1.62
   0  -9 -18    7.72    1.43
   0   9 -18    5.43    1.56
   0   9 -18    6.44    1.87
   0   9 -18    5.57    1.78
   0   9 -18    4.37    1.24
   0  -9 -19    4.38    1.25
   0  -9 -19    5.39    1.24
   0   9 -19    3.84    1.53
   0   9 -19    5.09    1.67
   0  -9 -19    5.43    1.46
   0   9 -19    3.50    1.10
   0   9 -19    3.61    1.12
   0  -9 -19    5.34    1.22
   0   9 -19    4.27    1.51
   0   9 -19    4.23    1.79
   0   9 -19    3.13    1.75
   0   9 -19    4.37    1.43
   0   9 -20   -1.44    1.16
   0  -9 -20    0.71    0.96
   0  -9 -20    0.15    0.95
   0   9 -20    0.12    0.83
   0  -9 -20    1.26    0.99
   0   9 -20   -0.72    1.49
   0   9 -20    0.78    1.47
   0   9 -20   -0.40    1.33
   0  -9 -21    0.93    0.69
   0  -9 -21    0.32    0.72
   0   9 -21    0.60    0.91
   0  -9 -21   -0.68    0.64
   0   9 -21    0.65    0.54
   0   9 -21   -1.04    0.96
   0   9 -22    5.28    0.55
   0 -10   0   42.17    2.51
   0 -10   0   37.85    1.90
   0  10   0   39.12    2.30
   0 -10  -1   25.69    2.01
   0 -10   1   25.75    2.01
   0 -10   1   23.91    1.36
   0  10   1   25.83    1.77
   0  10  -1   28.18    1.82
   0  10  -2   85.59    4.34
   0 -10   2   75.61    3.75
   0 -10   2   84.52    4.22
   0  10   2   75.62    3.98
   0  10  -2   79.38    4.05
   0  10  -3  662.01   28.91
   0 -10   3  628.77   28.88
   0 -10   3  589.82   28.62
   0  10  -3  655.38   28.88
   0  10  -3  615.26   28.76
   0  10  -4  700.17   32.33
   0 -10   4  713.57   32.36
   0 -10   4  699.06   32.16
   0  10  -4  689.13   32.32
   0  10  -4  678.54   32.22
   0  10  -5    1.65    1.90
   0 -10   5    1.51    1.21
   0 -10   5    0.71    1.67
   0  10  -5    1.37    1.45
   0  10  -6    5.62    2.08
   0 -10   6    3.69    1.87
   0 -10   6    4.61    1.46
   0  10  -6    5.62    1.66
   0 -10   7   25.36    2.49
   0 -10   7   16.68    2.10
   0  10  -7   20.58    2.60
   0  10  -7   25.87    2.72
   0  10  -7   24.72    2.22
   0 -10   8   45.64    3.29
   0 -10   8   55.28    3.53
   0  10  -8   49.81    3.23
   0  10  -8   44.12    3.23
   0  10  -8   47.79    3.55
   0  10  -8   50.93    3.60
   0 -10   9    8.15    1.17
   0  10  -9    5.51    2.51
   0  10  -9    5.44    2.16
   0  10  -9    6.15    2.60
   0 -10  -9   10.08    1.44
   0 -10   9    3.34    2.05
   0 -10   9    8.19    2.53
   0  10  -9    5.56    2.21
   0  10 -10   26.26    3.15
   0 -10  10   25.41    3.08
   0 -10 -10   19.39    1.55
   0  10 -10   27.42    2.75
   0  10 -10   26.00    2.71
   0 -10 -10   25.90    1.93
   0  10 -10   27.13    3.08
   0 -10 -10   22.46    1.56
   0 -10 -10   22.54    1.72
   0  10 -10   20.33    1.51
   0 -10 -10   22.94    1.59
   0 -10  10   22.94    1.60
   0  10 -10   21.92    1.57
   0  10 -10   22.35    1.52
   0 -10 -11  197.54   10.11
   0 -10 -11  226.09   10.20
   0  10 -11  204.87   10.08
   0  10 -11  222.92   10.72
   0  10 -11  204.53   10.58
   0  10 -11  239.87   10.88
   0 -10 -11  215.29   10.07
   0 -10 -11  222.00   10.19
   0  10 -11  210.02   10.07
   0  10 -11  236.56   10.89
   0 -10  11  217.65   10.10
   0 -10 -11  215.15   10.14
   0 -10 -11  225.84   10.11
   0 -10  11  227.19   10.08
   0  10 -11  205.22   10.06
   0  10 -12  231.27   11.01
   0  10 -12  245.60   11.09
   0 -10 -12  237.82   10.43
   0 -10  12  243.63   10.30
   0  10 -12  241.35   11.15
   0  10 -12  207.18   10.27
   0 -10  12  200.22   10.26
   0 -10 -12  211.75   10.35
   0 -10 -12  228.60   10.33
   0 -10  12  215.49   10.31
   0  10 -12  215.00   10.31
   0 -10 -12  219.70   10.35
   0 -10 -12  217.25   10.38
   0  10 -13    9.40    1.34
   0 -10  13   10.72    1.55
   0  10 -13    9.53    1.41
   0 -10  13   10.72    1.28
   0  10 -13   18.11    3.22
   0 -10  13   14.15    1.48
   0 -10 -13   13.73    1.64
   0  10 -13   13.43    1.66
   0 -10 -13   11.20    1.77
   0  10 -13   13.54    2.86
   0  10 -13   12.65    2.99
   0 -10 -13   10.93    1.85
   0  10 -13   15.06    1.62
   0 -10 -13   10.71    1.37
   0 -10 -13   12.16    1.59
   0 -10 -13    9.63    1.69
   0  10 -13   13.72    1.61
   0  10 -14    1.78    1.26
   0  10 -14    2.89    1.33
   0 -10  14    3.05    1.32
   0 -10 -14    3.65    1.66
   0  10 -14    6.78    3.03
   0 -10 -14    4.92    1.68
   0  10 -14    2.31    2.82
   0  10 -14    7.33    2.72
   0  10 -14    0.64    1.91
   0  10 -14    3.34    1.52
   0 -10 -14    4.46    1.56
   0  10 -14    4.63    1.87
   0 -10 -14    3.29    1.65
   0  10 -14    3.42    1.65
   0  10 -14    4.82    1.57
   0  10 -14    5.07    3.15
   0 -10 -14    0.95    1.29
   0 -10  15   13.14    1.43
   0 -10 -15   10.92    1.50
   0 -10 -15   12.51    1.83
   0 -10 -15   13.44    1.75
   0  10 -15   13.04    2.00
   0 -10 -15   12.22    1.75
   0  10 -15   12.40    2.24
   0  10 -15   13.08    1.71
   0  10 -15   10.70    1.45
   0  10 -15   10.86    1.75
   0 -10 -15   11.33    1.71
   0  10 -15   12.90    2.89
   0  10 -15   12.94    1.76
   0 -10 -16  228.66    9.48
   0  10 -16  190.46    9.60
   0  10 -16  178.15    9.38
   0  10 -16  209.43    9.47
   0  10 -16  213.58    9.46
   0  10 -16  211.75    9.48
   0 -10 -16  202.58    9.45
   0 -10 -16  190.37    9.49
   0  10 -16  199.88    9.51
   0 -10 -16  209.08    9.52
   0 -10  16  201.64    9.36
   0 -10 -16  164.38    9.42
   0 -10 -16  216.96    9.53
   0  10 -17   40.90    1.89
   0 -10 -17   42.73    1.63
   0  10 -17   33.10    2.21
   0 -10 -17   30.02    1.42
   0  10 -17   34.66    2.04
   0  10 -17   42.87    1.75
   0 -10 -17   40.20    1.83
   0 -10 -17   32.16    1.63
   0  10 -17   37.26    1.93
   0 -10 -17   35.66    1.80
   0  10 -17   32.21    1.33
   0 -10 -17   38.10    1.54
   0  10 -18    4.77    1.65
   0 -10 -18    5.66    1.33
   0  10 -18    3.82    1.81
   0 -10 -18    4.06    1.27
   0  10 -18    3.68    1.45
   0 -10 -18    3.47    1.58
   0 -10 -18    3.45    1.35
   0  10 -18    2.39    1.10
   0 -10 -18    5.21    1.13
   0  10 -18    4.52    1.14
   0  10 -18    3.23    1.47
   0  10 -19    8.09    1.15
   0  10 -19    4.53    1.63
   0  10 -19    3.97    0.93
   0  10 -19    4.79    1.40
   0 -10 -19    5.06    1.13
   0 -10 -19    4.51    1.16
   0  10 -19    3.44    0.93
   0  10 -19    3.72    1.26
   0 -10 -19    4.52    1.13
   0  10 -19    2.93    1.57
   0  10 -19    3.05    1.45
   0  10 -20    8.43    1.40
   0  10 -20    5.17    1.29
   0 -10 -20    8.61    0.98
   0  10 -20    6.77    0.75
   0  10 -20    8.15    1.08
   0 -10 -20    7.09    0.94
   0 -10 -20    6.72    0.91
   0  10 -20    7.38    1.17
   0  10 -20    6.45    1.42
   0  10 -21    2.25    0.78
   0 -10 -21    1.14    0.57
   0  10 -21    0.80    0.75
   0  10 -21    1.34    0.82
   0 -10 -21    1.19    0.56
   0 -11   0    1.17    1.48
   0  11   0   -0.44    1.20
   0  11   0    0.19    1.70
   0 -11   1   35.27    2.62
   0 -11  -1   34.48    2.58
   0  11  -1   39.40    2.37
   0  11   1   39.87    2.35
   0 -11  -2    6.39    1.64
   0  11  -2    7.68    1.99
   0 -11   2    6.24    1.61
   0  11   2    7.46    1.27
   0  11  -2    8.58    1.39
   0  11  -2    8.99    1.96
   0 -11   3   15.51    1.85
   0 -11   3   12.85    0.97
   0  11  -3   15.35    2.15
   0  11  -3   13.82    1.62
   0  11   3   10.07    1.40
   0  11  -3   15.33    2.12
   0 -11   4   30.17    1.81
   0 -11   4   30.70    2.48
   0  11  -4   30.87    2.28
   0  11  -4   30.95    2.73
   0  11  -4   33.66    2.68
   0  11  -5    1.89    2.15
   0  11  -5    1.16    1.57
   0 -11   5    2.98    1.11
   0 -11   5    2.43    1.80
   0  11  -5    3.94    2.17
   0  11  -6    5.98    2.29
   0  11  -6    6.06    1.75
   0 -11   6    4.47    2.05
   0  11  -7   17.42    2.67
   0 -11   7   15.92    2.36
   0  11  -7   11.40    2.08
   0 -11  -8    0.23    1.39
   0 -11   8   -0.33    1.06
   0  11  -8    2.00    2.27
   0  11  -8    1.16    2.00
   0 -11  -8    2.15    1.13
   0 -11   8   -0.06    2.29
   0  11  -8    3.95    2.57
   0 -11   8    2.03    0.98
   0  11  -8    0.26    2.56
   0 -11   9   33.20    2.06
   0 -11  -9   32.03    1.93
   0 -11  -9   31.91    2.03
   0 -11  -9   31.78    1.92
   0  11  -9   40.57    3.33
   0 -11   9   36.84    1.94
   0  11  -9   37.08    3.06
   0  11  -9   37.74    2.99
   0  11  -9   33.04    1.91
   0 -11  -9   30.65    1.90
   0 -11  -9   31.36    2.19
   0 -11  -9   28.42    1.80
   0 -11   9   53.42    3.35
   0 -11  -9   31.33    1.99
   0 -11   9   37.34    1.94
   0  11  -9   43.33    3.50
   0  11 -10   29.88    1.89
   0 -11 -10   35.79    2.26
   0  11 -10   36.99    3.46
   0 -11 -10   31.29    2.00
   0 -11 -10   29.83    1.94
   0  11 -10   34.11    3.05
   0  11 -10   37.55    3.15
   0  11 -10   40.32    3.50
   0 -11 -10   32.99    1.93
   0 -11 -10   27.20    1.81
   0 -11 -10   35.69    1.97
   0 -11  10   32.65    2.08
   0  11 -10   30.36    1.96
   0  11 -10   33.15    1.92
   0 -11  11    6.40    1.19
   0  11 -11    4.83    2.94
   0 -11  11    5.05    1.45
   0 -11 -11    6.71    1.43
   0  11 -11    8.05    2.58
   0 -11 -11    5.64    1.69
   0  11 -11    5.90    2.52
   0  11 -11    9.58    3.05
   0 -11 -11    5.30    1.24
   0  11 -11    5.01    1.19
   0 -11 -11    4.96    1.29
   0 -11 -11    4.80    1.27
   0  11 -11    5.45    1.27
   0 -11 -11    3.75    1.04
   0 -11  12   -0.65    1.20
   0  11 -12   -0.56    3.01
   0 -11 -12    1.10    1.46
   0  11 -12    0.89    1.19
   0 -11  12   -0.60    1.12
   0 -11 -12   -1.58    1.75
   0 -11 -12    0.40    1.32
   0  11 -12   -1.18    2.60
   0  11 -12   -1.07    2.89
   0 -11  12   -0.40    1.46
   0 -11 -12   -0.80    1.10
   0  11 -12   -0.13    1.37
   0 -11 -12   -1.49    1.48
   0 -11 -12    0.36    1.32
   0  11 -12    0.28    1.41
   0  11 -13    1.37    1.25
   0 -11  13    1.65    1.21
   0  11 -13    2.65    3.12
   0 -11  13    4.49    1.25
   0 -11 -13    3.02    1.63
   0  11 -13    5.95    2.72
   0  11 -13    4.20    2.92
   0  11 -13    0.19    2.99
   0 -11 -13    2.73    1.49
   0  11 -13    4.10    1.44
   0  11 -13    3.44    1.55
   0 -11 -13    0.35    1.61
   0 -11 -13    3.48    1.52
   0 -11 -13    2.93    1.24
   0 -11 -13    4.92    1.75
   0  11 -13    1.66    1.54
   0  11 -14   69.74    3.82
   0 -11  14   70.63    3.77
   0 -11  14   81.71    3.80
   0  11 -14   74.38    4.90
   0 -11 -14   80.52    4.02
   0 -11 -14   81.60    4.00
   0  11 -14   74.03    4.08
   0 -11 -14   79.33    4.04
   0 -11 -14   82.08    3.96
   0  11 -14   74.05    3.92
   0  11 -14   77.10    4.13
   0  11 -14   75.64    3.94
   0  11 -14   75.88    3.96
   0  11 -14   67.95    5.07
   0  11 -14   74.56    4.87
   0  11 -14   74.61    5.07
   0 -11 -14   70.41    4.03
   0 -11 -14   76.03    3.87
   0 -11 -15   57.05    2.94
   0  11 -15   46.41    2.75
   0  11 -15   56.79    2.96
   0  11 -15   54.37    2.98
   0  11 -15   55.51    3.00
   0  11 -15   50.61    3.27
   0 -11  15   50.54    2.72
   0  11 -15   50.96    3.19
   0 -11 -15   44.95    2.98
   0 -11 -15   49.67    2.85
   0 -11 -15   48.49    3.02
   0  11 -15   53.85    3.15
   0 -11 -15   55.33    3.03
   0 -11  16    0.07    0.18
   0 -11 -16    6.51    1.38
   0  11 -16    7.04    1.52
   0  11 -16    5.07    2.11
   0 -11 -16    6.82    1.51
   0  11 -16    4.83    1.16
   0 -11 -16    8.07    1.49
   0 -11 -16    7.96    1.69
   0 -11 -16    6.24    1.60
   0  11 -16    5.97    1.83
   0  11 -16    6.51    2.11
   0  11 -16    7.32    1.59
   0  11 -16    6.92    1.62
   0  11 -17   50.25    2.24
   0  11 -17   48.94    1.91
   0 -11 -17   48.65    1.71
   0  11 -17   49.86    1.92
   0 -11 -17   52.38    1.60
   0  11 -17   50.35    1.69
   0 -11 -17   45.65    1.51
   0 -11 -18    9.27    1.22
   0  11 -18    7.37    1.41
   0  11 -18    8.05    1.85
   0 -11 -18    8.66    1.22
   0  11 -18    8.60    1.61
   0  11 -18    8.44    1.56
   0 -11 -18    6.90    1.34
   0  11 -18    5.65    1.01
   0  11 -18    9.00    1.43
   0 -11 -18    6.48    1.12
   0  11 -19    0.25    0.70
   0 -11 -19    0.06    1.06
   0 -11 -19   -0.30    0.90
   0  11 -19    1.34    1.31
   0  11 -19    0.41    1.09
   0 -11 -19    0.22    0.91
   0  11 -19   -0.68    1.42
   0  11 -19   -0.99    1.03
   0  11 -20    1.77    1.07
   0 -11 -20    1.89    0.65
   0  11 -20    2.02    0.86
   0  11 -20    2.34    0.97
   0  11 -20    2.96    1.13
   0 -11 -20    1.83    0.75
   0  11 -21    3.19    0.66
   0  11 -21    2.83    0.65
   0  11 -21    4.38    0.56
   0 -12   0  180.94    8.97
   0  12   0  183.80    8.78
   0  12   0  182.91    9.03
   0 -12  -1   15.76    1.94
   0 -12   1   16.87    1.95
   0  12   1   14.00    1.55
   0  12  -1   12.63    1.57
   0  12   1   14.93    2.13
   0  12  -1   15.50    2.22
   0  12  -2   60.09    3.45
   0 -12  -2   47.61    3.20
   0 -12   2   46.48    3.19
   0  12   2   48.87    2.82
   0  12  -2   48.31    2.95
   0  12  -2   51.40    3.44
   0 -12   3   44.54    3.18
   0  12  -3   53.69    3.48
   0  12  -3   49.51    2.97
   0  12  -3   46.99    3.41
   0 -12   4   14.27    2.08
   0  12  -4   15.43    2.51
   0  12  -4   17.39    1.86
   0  12  -4   16.95    2.56
   0  12  -5   43.88    2.96
   0  12  -5   45.17    3.38
   0 -12   5   38.61    3.12
   0 -12   6    9.96    1.17
   0  12  -6   13.20    2.02
   0  12  -6   13.32    2.56
   0 -12   6   13.12    2.24
   0 -12   6   11.80    1.10
   0 -12   6   10.65    1.18
   0 -12  -7  179.53    8.31
   0  12  -7  178.86    9.01
   0 -12   7  173.27    8.28
   0 -12   7  177.72    8.30
   0 -12  -7  176.54    8.31
   0  12  -7  169.92    8.87
   0  12  -7  177.93    8.78
   0 -12   7  175.38    8.97
   0 -12   8  113.71    5.28
   0 -12  -8  106.55    5.25
   0  12  -8  112.25    5.90
   0  12  -8  114.67    6.04
   0 -12  -8  113.35    5.41
   0 -12  -8  100.94    5.22
   0 -12  -8  109.83    5.23
   0  12  -8  127.62    6.22
   0 -12   8  108.53    5.24
   0 -12   8  107.46    5.30
   0 -12  -8  108.30    5.23
   0 -12  -8  116.31    5.31
   0 -12  -8  101.71    5.28
   0 -12   8  129.03    6.15
   0  12  -8  125.60    6.26
   0 -12   9    4.80    1.39
   0  12  -9    0.06    2.77
   0  12  -9    1.88    1.14
   0  12  -9    1.84    2.55
   0 -12  -9    5.69    1.64
   0 -12   9    2.58    1.19
   0 -12  -9    3.60    1.13
   0 -12  -9    3.59    1.13
   0 -12  -9    4.08    1.09
   0  12  -9    4.79    2.91
   0  12  -9    1.82    2.20
   0 -12  -9    4.54    1.33
   0 -12  -9    3.29    1.35
   0 -12  -9    3.66    1.09
   0  12  -9    3.89    1.09
   0 -12  10   32.22    1.94
   0  12 -10   36.07    3.06
   0  12 -10   35.06    3.25
   0 -12 -10   28.26    1.88
   0 -12 -10   29.32    2.13
   0 -12  10   30.87    2.10
   0 -12 -10   28.15    1.93
   0 -12 -10   30.48    1.93
   0  12 -10   31.59    1.87
   0  12 -10   31.64    1.94
   0  12 -10   33.69    3.47
   0  12 -10   34.31    3.59
   0 -12 -10   31.58    2.31
   0 -12 -10   25.11    1.75
   0  12 -11   59.98    4.12
   0  12 -11   66.56    4.10
   0 -12 -11   58.49    3.03
   0 -12 -11   62.68    3.06
   0 -12 -11   48.93    2.96
   0  12 -11   59.15    3.08
   0  12 -11   69.09    4.53
   0 -12 -11   59.12    3.08
   0 -12  11   60.14    3.19
   0  12 -11   55.28    3.00
   0 -12  11   56.46    3.06
   0 -12 -11   59.27    3.40
   0  12 -11   56.33    3.04
   0  12 -11   64.68    4.41
   0 -12 -12   90.84    4.14
   0 -12 -12   73.94    4.02
   0 -12 -12   84.16    4.15
   0  12 -12   82.32    4.11
   0  12 -12   87.72    5.26
   0  12 -12   79.53    5.00
   0  12 -12   85.92    5.41
   0 -12  12   82.94    4.08
   0  12 -12   76.33    4.02
   0 -12 -12   81.75    4.30
   0  12 -12   78.85    4.07
   0  12 -12   88.69    5.34
   0  12 -13    3.26    3.11
   0 -12 -13    4.87    1.50
   0  12 -13    4.67    1.43
   0  12 -13    5.35    1.51
   0  12 -13    4.16    2.55
   0  12 -13    3.57    2.94
   0  12 -13    5.85    1.55
   0 -12 -13    3.70    1.83
   0 -12 -13    4.88    1.73
   0 -12 -13    4.92    1.54
   0 -12 -13    4.55    1.25
   0  12 -13    5.94    3.08
   0  12 -13    5.19    1.26
   0 -12  13    5.60    1.28
   0  12 -14   29.85    2.02
   0  12 -14   29.72    2.10
   0  12 -14   29.79    2.08
   0 -12 -14   28.77    2.04
   0 -12 -14   28.90    2.20
   0  12 -14   28.52    2.32
   0 -12 -14   26.93    2.13
   0 -12 -14   25.38    2.25
   0 -12  14   28.43    1.86
   0  12 -14   25.04    1.84
   0  12 -14   28.04    2.41
   0 -12 -14   23.99    1.89
   0  12 -14   26.50    2.54
   0 -12 -15   97.57    4.34
   0  12 -15   85.07    4.61
   0  12 -15   84.44    4.29
   0 -12  15   84.56    4.18
   0  12 -15   83.48    4.58
   0 -12 -15   82.73    4.27
   0  12 -15   86.75    4.33
   0  12 -15   89.29    4.34
   0  12 -15   82.91    4.47
   0 -12 -15   90.88    4.40
   0 -12 -15   82.11    4.39
   0  12 -15   80.84    4.51
   0 -12 -15   75.95    4.38
   0 -12 -16   76.46    3.44
   0  12 -16   64.45    3.69
   0  12 -16   61.65    3.78
   0  12 -16   64.63    3.81
   0  12 -16   63.44    3.73
   0  12 -16   73.85    3.52
   0  12 -16   68.82    3.49
   0 -12 -16   55.82    3.47
   0 -12 -16   60.39    3.54
   0  12 -16   63.79    3.62
   0 -12 -16   67.30    3.39
   0  12 -17    1.78    1.87
   0  12 -17   -0.12    1.35
   0  12 -17   -1.01    1.67
   0 -12 -17    1.91    1.40
   0  12 -17    0.15    1.57
   0  12 -17    0.02    0.92
   0 -12 -17   -0.34    1.10
   0 -12 -17    0.53    1.26
   0 -12 -17    1.18    1.20
   0  12 -17   -2.79    1.88
   0  12 -18    0.06    1.22
   0  12 -18   -0.17    1.64
   0  12 -18    1.54    1.18
   0  12 -18    0.29    1.39
   0 -12 -18   -0.24    1.20
   0 -12 -18   -0.48    1.00
   0  12 -18   -0.92    1.63
   0 -12 -18    1.06    0.97
   0  12 -18    0.85    1.40
   0  12 -19    0.44    0.92
   0  12 -19    1.33    1.12
   0 -12 -19    0.22    0.92
   0  12 -19    0.68    0.94
   0  12 -19    0.43    1.35
   0 -12 -20    5.47    0.75
   0  12 -20    5.48    0.97
   0  12 -20    4.16    0.92
   0  12 -20    5.99    0.74
   0  12 -20    6.83    0.88
   0  13   0   -1.13    2.12
   0 -13   0   -0.10    1.75
   0  13   0    0.22    1.34
   0  13  -1  147.30    6.82
   0  13   1  136.70    6.77
   0 -13  -1  111.48    6.62
   0 -13   1  119.55    6.65
   0  13  -1  143.89    6.82
   0  13  -1  124.71    6.40
   0  13  -2    9.77    2.37
   0  13   2    8.18    2.08
   0  13  -2    8.84    1.61
   0  13  -2    4.94    2.36
   0 -13   2    7.17    1.93
   0  13  -3   49.33    3.18
   0 -13   3   50.18    2.66
   0  13  -3   53.20    3.66
   0 -13   3   59.37    2.73
   0  13  -3   50.10    3.74
   0 -13   3   41.85    3.39
   0 -13  -4   56.10    3.14
   0 -13  -4   63.75    3.12
   0  13  -4   61.46    3.62
   0  13  -4   63.32    4.07
   0 -13   4   65.57    3.94
   0 -13  -4   66.90    3.29
   0 -13   4   60.29    3.16
   0  13  -4   70.04    4.23
   0 -13   5   23.65    1.60
   0  13  -5   19.33    2.88
   0 -13  -5   27.67    1.86
   0 -13  -5   22.33    1.54
   0 -13  -5   27.21    1.69
   0 -13  -5   23.39    1.62
   0 -13   5   22.38    1.59
   0 -13   5   19.21    2.54
   0  13  -5   18.96    2.26
   0  13  -5   30.16    3.06
   0 -13   6   66.52    3.83
   0  13  -6   68.85    4.13
   0 -13  -6   56.88    2.82
   0 -13  -6   61.34    3.13
   0 -13  -6   45.51    2.79
   0 -13   6   57.95    2.90
   0  13  -6   70.86    4.31
   0 -13  -6   58.63    2.96
   0  13  -6   57.90    3.57
   0 -13   6   57.13    2.92
   0 -13   6   49.53    2.93
   0 -13  -6   58.60    2.95
   0 -13  -6   53.84    2.88
   0 -13  -7    7.78    1.13
   0 -13   7   12.17    1.34
   0  13  -7   11.47    2.26
   0  13  -7   13.33    2.80
   0 -13  -7    9.21    1.12
   0 -13   7   10.78    1.29
   0 -13  -7   10.18    1.42
   0 -13  -7   11.22    1.44
   0  13  -7    9.38    2.73
   0 -13  -7   12.37    1.31
   0  13  -8    9.02    2.75
   0 -13   8   10.11    1.38
   0 -13  -8   11.84    1.26
   0 -13  -8   10.53    1.22
   0 -13  -8   10.22    1.32
   0  13  -8   13.97    2.34
   0  13  -8    9.17    3.06
   0 -13  -8    9.87    1.43
   0  13  -8   10.32    2.93
   0 -13  -8   13.09    1.49
   0 -13   9   48.45    2.64
   0  13  -9   56.81    4.04
   0  13  -9   48.43    3.89
   0  13  -9   45.48    3.51
   0 -13  -9   53.49    2.97
   0 -13   9   49.18    2.68
   0 -13  -9   45.99    2.60
   0 -13  -9   46.35    2.58
   0  13  -9   44.77    2.59
   0  13  -9   46.76    4.07
   0 -13  -9   51.31    2.76
   0 -13  -9   46.17    2.64
   0 -13  -9   54.16    2.77
   0 -13  -9   47.06    2.59
   0 -13  10   66.73    3.46
   0  13 -10   66.01    4.65
   0  13 -10   59.81    4.46
   0  13 -10   60.13    4.26
   0 -13 -10   73.61    3.75
   0 -13 -10   68.99    3.44
   0  13 -10   65.81    3.39
   0  13 -10   65.80    3.42
   0 -13  10   68.37    3.48
   0 -13 -10   67.14    3.43
   0 -13 -10   66.05    3.61
   0 -13 -10   65.12    3.39
   0  13 -10   70.12    4.80
   0  13 -11   -0.17    2.65
   0 -13 -11    2.54    1.94
   0 -13 -11    1.05    1.07
   0  13 -11    1.65    1.24
   0 -13 -11    2.98    1.36
   0 -13 -11    2.53    1.24
   0 -13 -11    0.85    1.31
   0 -13 -11    3.38    1.61
   0 -13  11    2.38    1.40
   0  13 -11    5.15    2.98
   0  13 -11    3.39    2.45
   0  13 -11    0.76    3.07
   0 -13  11    1.50    1.29
   0  13 -11    3.15    1.39
   0  13 -12   35.52    3.66
   0  13 -12   37.94    3.25
   0 -13 -12   37.97    2.21
   0 -13 -12   35.50    2.24
   0  13 -12   31.03    2.04
   0 -13  12   34.58    2.18
   0  13 -12   35.23    2.22
   0 -13 -12   34.30    2.56
   0  13 -12   33.86    2.12
   0  13 -12   34.86    2.25
   0 -13 -12   28.92    2.02
   0  13 -12   35.62    3.63
   0  13 -13   46.19    2.79
   0 -13  13   50.90    2.90
   0  13 -13   61.43    2.98
   0 -13 -13   61.33    2.96
   0 -13 -13   50.32    3.21
   0  13 -13   57.49    2.96
   0 -13 -13   49.31    2.84
   0  13 -13   52.17    2.91
   0  13 -14  297.12   13.86
   0 -13  14  298.89   13.86
   0 -13 -14  285.86   13.96
   0  13 -14  300.55   13.94
   0  13 -14  305.72   13.88
   0  13 -14  308.00   13.88
   0 -13 -14  342.56   13.90
   0 -13 -14  269.98   13.94
   0  13 -14  276.94   13.99
   0 -13 -14  287.91   13.86
   0  13 -14  287.44   13.96
   0 -13 -15   51.25    2.66
   0 -13 -15   46.05    2.58
   0  13 -15   40.26    3.07
   0  13 -15   52.75    2.73
   0  13 -15   56.11    2.75
   0  13 -15   47.80    2.89
   0 -13 -15   47.32    2.84
   0 -13 -15   39.68    2.84
   0 -13  15   46.21    2.57
   0  13 -15   41.27    3.08
   0  13 -15   45.95    2.98
   0  13 -15   48.21    2.67
   0 -13 -16    3.11    1.41
   0 -13 -16    1.98    1.17
   0  13 -16    4.89    1.39
   0 -13 -16    3.22    1.50
   0  13 -16    2.73    1.65
   0  13 -16    0.40    1.70
   0  13 -16   -0.19    1.87
   0  13 -16    2.23    1.90
   0  13 -16    3.24    1.89
   0 -13 -17    3.79    1.20
   0 -13 -17   -0.04    0.20
   0 -13 -17    2.87    1.31
   0  13 -17    4.69    1.43
   0  13 -17    4.89    1.70
   0  13 -17    2.41    1.21
   0  13 -17    3.48    1.65
   0  13 -17    4.95    1.49
   0  13 -17    4.24    1.72
   0  13 -17    4.49    1.41
   0  13 -18   20.68    1.76
   0  13 -18   20.67    1.77
   0  13 -18   20.19    1.60
   0 -13 -18   14.71    1.32
   0  13 -18   21.47    1.49
   0  13 -18   22.42    1.49
   0  13 -18   22.29    1.55
   0 -13 -18   21.00    1.48
   0 -13 -19    0.73    0.83
   0  13 -19    0.87    1.13
   0  13 -19   -0.25    1.10
   0  13 -19    1.66    0.80
   0 -13  19    0.82    0.51
   0  13 -19    2.80    0.97
   0  13 -19    2.29    0.73
   0  13 -20    2.69    0.57
   0  13 -20    2.04    0.60
   0 -13 -20    3.21    0.50
   0  13 -20    3.26    0.49
   0 -14   0  150.53    7.59
   0 -14   0  166.25    7.62
   0  14   0  149.80    8.26
   0 -14   0  156.44    7.63
   0 -14   0  136.54    8.15
   0  14   0  147.04    8.25
   0 -14  -1    1.59    1.29
   0  14   1    4.61    2.32
   0  14  -1    8.52    2.46
   0 -14  -1    2.90    1.08
   0 -14   1    2.58    1.05
   0  14  -1    5.40    2.44
   0 -14   1   -0.28    1.96
   0  14   1    3.52    2.21
   0 -14  -1    2.96    1.98
   0 -14  -1    2.65    0.96
   0 -14   1    1.90    0.94
   0 -14  -1    2.84    1.15
   0 -14  -1    2.00    1.05
   0 -14   1    3.92    1.08
   0 -14   1    3.66    0.97
   0 -14  -1    3.17    0.88
   0 -14  -2   34.34    2.06
   0 -14  -2   26.85    1.75
   0  14   2   30.73    2.84
   0  14  -2   31.43    3.06
   0  14  -2   25.79    2.32
   0 -14  -2   30.68    1.83
   0 -14   2   29.11    1.81
   0 -14  -2   30.91    1.88
   0 -14  -2   31.55    1.75
   0 -14   2   28.33    1.82
   0 -14  -2   28.73    1.67
   0 -14   2   32.56    1.79
   0 -14   2   27.74    2.69
   0  14  -2   31.03    3.11
   0 -14   3  249.42   12.30
   0  14  -3  270.13   12.94
   0  14   3  247.70   12.86
   0 -14  -3  286.80   12.37
   0 -14  -3  258.84   12.29
   0 -14   3  271.55   12.33
   0  14  -3  257.23   12.63
   0 -14  -3  250.85   12.31
   0 -14  -3  275.77   12.34
   0 -14  -3  274.96   12.31
   0 -14   3  263.24   12.29
   0 -14   3  241.14   12.86
   0  14  -3  278.26   12.98
   0 -14  -4  392.71   19.78
   0 -14   4  449.48   19.85
   0  14  -4  402.27   20.33
   0 -14  -4  488.94   19.90
   0  14  -4  405.61   20.14
   0 -14  -4  417.36   19.82
   0 -14  -4  447.99   19.84
   0 -14  -4  458.33   19.83
   0 -14   4  385.97   20.33
   0 -14   4  405.54   19.82
   0  14  -4  427.58   20.43
   0  14  -5  124.61    6.04
   0 -14  -5  114.46    5.63
   0 -14  -5   99.33    5.42
   0 -14  -5  124.87    5.52
   0 -14  -5  121.33    5.56
   0 -14  -5  115.11    5.54
   0  14  -5  131.71    6.40
   0 -14   5  126.69    5.55
   0 -14  -5  102.38    5.42
   0  14  -5  140.15    6.61
   0 -14   6    1.23    1.17
   0 -14  -6    0.75    1.68
   0 -14   6    0.06    1.33
   0 -14  -6   -0.28    0.98
   0  14  -6   -0.67    2.95
   0 -14  -6    1.91    1.22
   0 -14  -6    1.41    0.99
   0  14  -6   -2.45    2.73
   0 -14   6   -1.05    1.24
   0 -14  -6    0.92    1.25
   0 -14  -6    1.32    1.24
   0  14  -6   -2.35    2.04
   0  14  -7   24.57    3.17
   0 -14  -7   17.44    1.40
   0 -14  -7   19.51    1.65
   0 -14  -7   17.15    1.73
   0 -14   7   17.82    1.64
   0  14  -7   23.39    3.16
   0 -14   7   21.80    1.66
   0 -14  -7   17.89    1.46
   0 -14  -7   19.99    1.61
   0  14  -7   21.60    2.44
   0  14  -8    9.60    2.94
   0 -14  -8   13.45    1.29
   0 -14  -8   13.29    1.35
   0 -14  -8   14.43    1.63
   0 -14  -8   17.81    1.66
   0 -14   8   13.20    1.59
   0  14  -8   12.77    3.04
   0 -14   8   14.25    1.55
   0  14  -8   10.01    2.38
   0 -14  -8   12.98    1.48
   0 -14   9   14.86    1.59
   0  14  -9   12.76    3.02
   0 -14  -9   13.15    1.30
   0  14  -9   13.60    3.01
   0 -14  -9   13.04    2.08
   0 -14  -9   11.68    1.40
   0 -14  -9   13.04    1.70
   0 -14  -9   11.28    1.59
   0  14  -9   13.03    1.37
   0  14  -9   10.36    2.41
   0  14  -9   10.71    3.23
   0 -14  -9    9.51    1.47
   0 -14   9   12.57    1.56
   0 -14 -10   -0.94    1.24
   0 -14 -10    2.64    1.98
   0 -14 -10    0.15    1.17
   0  14 -10    1.25    1.25
   0  14 -10   -1.72    2.36
   0  14 -10   -0.32    3.06
   0 -14 -10    0.34    1.55
   0 -14  10    0.47    1.38
   0  14 -10    0.94    2.84
   0 -14  10    0.16    1.36
   0  14 -10   -1.42    2.77
   0  14 -10    1.11    3.27
   0 -14 -11    9.81    1.44
   0 -14 -11   13.05    2.12
   0  14 -11   14.73    3.39
   0  14 -11   11.71    2.90
   0  14 -11    7.92    1.45
   0  14 -11    5.03    2.40
   0  14 -11    9.46    3.18
   0 -14  11   11.60    1.49
   0 -14  11    9.81    1.17
   0 -14  11   11.35    1.55
   0 -14 -11   11.21    1.72
   0  14 -11   13.97    3.06
   0  14 -12   35.99    2.27
   0 -14  12   40.64    2.39
   0 -14 -12   42.75    2.78
   0 -14 -12   39.92    2.35
   0  14 -12   38.58    2.35
   0  14 -12   38.63    2.40
   0 -14 -12   41.42    2.57
   0  14 -13   13.13    1.31
   0 -14  13   11.99    1.41
   0  14 -13   11.59    1.83
   0 -14 -13   14.28    1.36
   0  14 -13    9.81    1.97
   0  14 -13   13.03    1.48
   0 -14 -13   10.72    1.88
   0  14 -13   11.36    1.48
   0 -14 -14    0.27    1.22
   0  14 -14    0.28    1.37
   0  14 -14   -0.20    1.89
   0  14 -14    0.24    1.74
   0 -14 -14    2.34    1.72
   0 -14  14    1.37    1.25
   0  14 -14    1.44    1.40
   0  14 -14   -1.91    1.25
   0  14 -14    1.89    1.94
   0  14 -14   -1.90    1.83
   0  14 -15    5.57    1.88
   0  14 -15    1.35    1.34
   0  14 -15    5.89    1.91
   0 -14  15    1.57    1.12
   0 -14 -15    4.79    1.59
   0  14 -15    4.64    1.75
   0  14 -15    7.05    1.85
   0  14 -15    3.88    1.64
   0 -14 -15    3.67    1.58
   0  14 -16   48.92    2.74
   0 -14 -16   44.56    2.62
   0  14 -16   45.41    2.65
   0  14 -16   46.97    2.53
   0  14 -16   46.65    2.83
   0  14 -16   45.16    2.83
   0  14 -16   50.52    2.79
   0  14 -16   45.04    2.73
   0 -14 -16   43.90    2.59
   0  14 -17   22.34    1.73
   0  14 -17   23.59    1.69
   0  14 -17   24.13    1.67
   0 -14 -17   22.83    1.63
   0  14 -17   23.18    1.54
   0 -14 -17   19.65    1.54
   0  14 -17   24.66    1.76
   0  14 -17   22.57    1.86
   0  14 -17   22.03    1.88
   0  14 -17   21.63    1.89
   0  14 -18   -0.19    1.23
   0  14 -18    1.26    1.25
   0  14 -18    2.82    0.92
   0  14 -18    1.54    1.15
   0  14 -18    2.25    1.06
   0  14 -18    2.37    0.81
   0 -14 -18    0.91    0.95
   0  14 -18    2.26    0.99
   0 -14  18    1.33    0.68
   0 -14 -19    7.45    0.76
   0  14 -19    5.92    0.93
   0  14 -19    8.91    0.69
   0  14 -19    6.84    0.87
   0 -15   0    0.51    1.45
   0  15   0   -4.39    2.55
   0 -15   0    0.56    1.09
   0 -15   0   -0.36    1.16
   0 -15   0    0.98    1.22
   0 -15   0   -0.07    1.26
   0  15   0   -1.56    2.49
   0 -15   0   -1.19    1.09
   0 -15   0    0.17    0.95
   0 -15  -1   63.07    3.02
   0 -15   1   50.55    2.83
   0 -15  -1   54.74    2.79
   0  15   1   45.78    3.80
   0  15  -1   52.73    3.92
   0 -15  -1   55.01    2.86
   0 -15   1   56.19    2.90
   0 -15  -1   50.95    2.82
   0 -15  -1   49.28    2.82
   0 -15   1   52.17    2.86
   0 -15  -1   54.26    2.85
   0  15   1   46.88    3.75
   0  15  -1   55.65    4.03
   0 -15  -1   57.05    2.94
   0 -15   1   55.16    2.79
   0  15   2  196.76   11.38
   0 -15   2  238.67   10.88
   0 -15  -2  245.20   10.86
   0  15   2  188.23   11.39
   0  15  -2  218.89   11.52
   0 -15  -2  232.93   10.86
   0 -15  -2  287.83   10.96
   0 -15  -2  228.00   10.87
   0 -15   2  213.83   10.86
   0 -15  -2  217.26   10.85
   0  15  -2  220.90   11.56
   0 -15   2  222.03   10.85
   0 -15  -2  244.79   10.91
   0 -15  -2  245.59   10.86
   0 -15   3    5.72    1.37
   0 -15  -3    5.52    1.15
   0 -15  -3    6.11    1.22
   0 -15  -3    5.02    1.31
   0 -15   3    5.19    1.26
   0 -15  -3    7.95    1.33
   0 -15   3    6.67    1.20
   0 -15  -3    5.81    1.66
   0  15   3   10.34    2.31
   0  15  -3    4.47    2.91
   0 -15   3    5.92    1.14
   0  15   3    4.21    2.34
   0  15  -3    6.23    2.71
   0 -15  -4    0.74    1.07
   0 -15   4    0.72    1.31
   0 -15  -4    0.08    1.20
   0 -15  -4    1.37    1.43
   0 -15   4    0.36    1.19
   0  15  -4    0.06    2.94
   0 -15  -4    0.01    1.29
   0 -15   4    1.91    1.14
   0 -15  -4   -1.84    1.66
   0 -15   4    0.33    1.21
   0  15  -4    5.20    2.75
   0  15   4    2.92    2.20
   0 -15  -5   10.30    1.42
   0 -15   5    8.25    1.31
   0  15  -5    8.59    2.83
   0 -15  -5    8.57    1.42
   0 -15  -5    8.09    1.47
   0  15  -5    9.87    3.12
   0 -15  -5    9.86    1.14
   0 -15   5    7.60    1.49
   0 -15  -5    9.01    1.78
   0 -15  -6   52.72    2.99
   0 -15  -6   74.02    3.44
   0  15  -6   54.29    4.39
   0 -15  -6   54.56    3.11
   0  15  -6   52.31    4.40
   0 -15  -6   64.56    3.21
   0  15  -6   52.56    4.29
   0 -15  -6   55.27    2.96
   0 -15   6   63.10    3.20
   0 -15  -6   64.73    3.17
   0 -15   7   19.77    1.79
   0  15  -7   16.95    3.08
   0 -15  -7   16.39    1.43
   0 -15  -7   19.53    2.18
   0 -15  -7   15.97    1.67
   0 -15  -7   17.60    1.41
   0 -15  -7   20.09    1.83
   0 -15  -7   20.01    1.75
   0  15  -7   15.07    3.22
   0 -15   7   19.37    1.67
   0  15  -7   15.86    2.39
   0 -15   8    4.63    1.51
   0  15  -8    1.22    2.83
   0 -15  -8    2.06    1.35
   0 -15   8    2.60    1.19
   0 -15  -8    1.74    1.10
   0 -15  -8    2.76    1.54
   0 -15  -8    3.23    1.58
   0 -15  -8    2.95    1.14
   0  15  -8    3.10    3.13
   0  15  -8    4.16    2.99
   0 -15   8    2.75    1.49
   0  15  -8    0.16    2.26
   0 -15   9    5.69    1.54
   0  15  -9    1.85    2.81
   0  15  -9    1.93    2.97
   0  15  -9    5.01    3.21
   0 -15  -9    4.45    1.21
   0 -15   9    7.00    1.20
   0 -15  -9    4.67    1.12
   0 -15  -9    7.27    1.58
   0  15  -9    4.63    3.11
   0  15  -9    8.39    2.31
   0 -15   9    4.79    1.50
   0 -15  -9    5.29    1.57
   0  15 -10    3.54    2.92
   0  15 -10    5.26    3.34
   0 -15 -10    7.15    1.28
   0 -15 -10    6.22    1.19
   0 -15  10    5.19    1.18
   0 -15 -10    8.76    1.73
   0  15 -10    5.91    1.27
   0 -15  10    5.38    1.50
   0  15 -10    5.61    2.82
   0  15 -10    9.07    3.17
   0 -15 -10    6.36    2.09
   0 -15  10    7.60    1.51
   0  15 -11   10.18    1.47
   0 -15 -11    8.85    1.75
   0 -15 -11    8.05    2.08
   0 -15 -11    8.62    1.28
   0 -15  11    8.74    1.52
   0 -15  11    8.08    1.16
   0  15 -11    9.58    1.35
   0 -15  11    6.49    1.51
   0 -15  12   -0.55    1.43
   0  15 -12   -1.26    1.30
   0 -15 -12    2.76    1.93
   0 -15 -12    1.17    1.19
   0  15 -12    0.61    1.83
   0  15 -12    0.64    1.38
   0 -15 -12    0.79    1.66
   0  15 -13    9.35    1.42
   0  15 -13    7.86    1.37
   0 -15  13    7.92    1.42
   0 -15 -13    5.30    1.89
   0  15 -13    6.75    1.75
   0 -15 -13    7.57    1.69
   0  15 -13    7.84    1.87
   0  15 -14    4.04    1.80
   0  15 -14    2.41    1.84
   0  15 -14    3.52    1.24
   0  15 -14    4.44    1.75
   0  15 -14    7.80    1.34
   0 -15 -14    5.04    1.66
   0  15 -14    4.99    1.63
   0 -15  14    4.77    1.26
   0  15 -15    5.50    1.24
   0  15 -15    5.71    1.67
   0  15 -15    5.35    1.57
   0 -15 -15    3.69    1.48
   0  15 -15    4.47    1.49
   0  15 -15    5.55    1.70
   0  15 -15    3.75    1.71
   0  15 -16    0.93    1.03
   0  15 -16   -0.58    1.45
   0  15 -16    1.44    1.35
   0 -15 -16    2.42    1.20
   0  15 -16    0.07    1.26
   0  15 -16    2.91    1.47
   0  15 -16    1.13    1.39
   0  15 -16    1.75    1.49
   0  15 -17    0.50    0.80
   0 -15 -17    0.72    1.02
   0  15 -17    1.08    1.00
   0  15 -17   -0.40    1.06
   0  15 -17   -2.51    1.19
   0  15 -17    0.41    0.99
   0  15 -17   -0.75    1.24
   0  15 -17    0.80    1.14
   0  15 -17   -0.09    1.21
   0  15 -18    2.38    0.88
   0 -15  18    1.57    0.55
   0  15 -18    3.16    0.61
   0  15 -18    2.37    0.71
   0  15 -18    2.37    0.79
   0  15 -18    2.71    0.80
   0  15 -18    1.99    0.89
   0  15 -18    2.65    0.91
   0 -15 -18    2.38    0.76
   0 -16   0    1.78    1.44
   0 -16   0    0.49    1.26
   0  16   0    1.36    2.71
   0  16   0    1.27    2.45
   0 -16   0    2.74    1.23
   0 -16   0    0.89    1.22
   0 -16   0    2.18    1.31
   0 -16   1    0.68    1.36
   0 -16  -1   -0.52    1.22
   0 -16  -1   -0.63    1.19
   0 -16   1    0.52    1.26
   0 -16  -1    0.61    1.67
   0  16   1    0.55    2.46
   0  16  -1    1.63    2.59
   0 -16   1   -0.18    1.31
   0 -16  -1    1.40    1.23
   0  16  -1   -3.14    2.82
   0  16   1   -1.08    2.48
   0 -16  -1   -0.60    1.15
   0 -16  -1    1.26    1.54
   0 -16   1   -0.20    1.47
   0 -16   1    0.76    1.26
   0 -16  -1    0.92    1.27
   0 -16   1   -0.31    1.26
   0 -16  -2   29.72    2.26
   0  16  -2   36.30    3.57
   0 -16  -2   33.94    2.04
   0 -16   2   28.51    1.99
   0  16   2   25.05    3.01
   0 -16  -2   23.49    1.82
   0 -16  -2   29.49    1.92
   0  16   2   28.90    2.99
   0  16  -2   33.12    3.31
   0 -16   2   30.43    1.94
   0 -16  -2   27.91    1.86
   0 -16  -2   33.04    2.17
   0 -16   3   41.29    2.43
   0 -16  -3   41.61    2.48
   0 -16   3   41.71    2.49
   0  16  -3   37.20    3.60
   0 -16  -3   41.82    2.52
   0 -16  -3   41.12    2.38
   0 -16  -3   44.62    2.71
   0  16   3   39.26    3.28
   0  16  -3   45.28    3.93
   0  16  -3   39.06    3.41
   0  16  -3   39.11    3.84
   0 -16   3   45.01    2.56
   0 -16  -3   40.06    2.38
   0 -16   4   77.97    4.16
   0 -16  -4   87.90    4.22
   0 -16   4   80.45    4.19
   0  16  -4   86.72    5.17
   0 -16  -4   77.96    4.23
   0 -16  -4   85.43    4.18
   0  16  -4   83.60    5.05
   0  16  -4   96.54    5.46
   0  16   4   76.51    4.74
   0 -16  -4   80.15    4.10
   0 -16   4   87.00    4.26
   0 -16  -4   92.45    4.39
   0 -16  -5    6.42    1.96
   0  16  -5    9.50    3.11
   0  16  -5   14.06    2.88
   0  16  -5   14.81    2.89
   0 -16   5    7.09    1.45
   0 -16  -5    7.70    1.43
   0 -16   5    8.08    1.42
   0 -16  -5    7.47    1.64
   0 -16  -5    6.53    1.44
   0 -16   5    9.24    1.59
   0 -16  -5    6.70    1.20
   0 -16  -6    0.69    1.96
   0 -16   6    2.12    1.25
   0 -16  -6    0.74    1.46
   0  16  -6    3.23    2.84
   0  16  -6    3.83    3.13
   0  16  -6    1.34    3.11
   0  16  -6   -1.61    2.90
   0 -16  -6    3.64    1.07
   0 -16   6    3.21    1.58
   0 -16  -6    2.32    1.48
   0 -16  -6    3.21    1.54
   0  16  -7    2.15    2.97
   0  16  -7   -1.59    3.03
   0 -16  -7   -1.22    2.06
   0  16  -7   -4.31    3.19
   0 -16  -7    0.94    1.51
   0 -16   7    0.92    1.55
   0  16  -7   -5.48    2.86
   0 -16  -7    0.91    1.56
   0 -16   7    2.64    1.27
   0 -16  -7    2.40    1.47
   0 -16   7    1.55    1.58
   0 -16  -7    0.80    1.04
   0 -16  -8    7.88    1.18
   0 -16  -8    6.69    1.60
   0 -16   8    8.54    1.67
   0  16  -8   14.49    2.97
   0  16  -8    8.19    3.06
   0  16  -8    8.78    3.19
   0 -16   8    8.81    1.60
   0 -16   8    8.93    1.36
   0 -16  -8    8.31    1.53
   0 -16  -8   10.82    1.69
   0 -16   9   13.97    1.72
   0 -16  -9   11.77    1.77
   0 -16  -9   13.08    1.31
   0 -16   9   14.38    1.77
   0 -16  -9   10.07    1.23
   0 -16   9   15.19    1.43
   0 -16  10    2.75    1.57
   0 -16 -10    1.34    1.63
   0 -16 -10    0.45    2.07
   0 -16 -10    5.25    1.00
   0 -16  10   -0.27    1.11
   0  16 -10    0.84    1.61
   0 -16  10   -0.29    1.48
   0 -16 -11   12.72    1.67
   0  16 -11   10.81    1.36
   0  16 -11   10.95    1.77
   0 -16  11   13.36    1.58
   0 -16  11    9.40    1.08
   0 -16 -11   13.49    2.08
   0 -16  12   12.66    1.16
   0  16 -12   14.34    1.34
   0  16 -12   16.46    1.45
   0 -16 -12   12.80    2.05
   0 -16  12   14.74    1.59
   0 -16 -12   13.71    1.76
   0  16 -12   11.01    1.87
   0 -16 -13    3.50    1.77
   0 -16  13    1.18    1.31
   0  16 -13    3.60    1.20
   0  16 -13    1.41    1.65
   0  16 -13    2.19    1.66
   0  16 -13    2.68    1.57
   0 -16 -13    3.04    1.51
   0  16 -13    2.16    1.70
   0 -16 -14    0.32    1.51
   0 -16  14   -0.47    1.12
   0  16 -14    0.29    1.51
   0  16 -14   -0.98    1.55
   0  16 -14   -0.11    1.61
   0  16 -14    0.11    1.12
   0  16 -14   -0.66    1.43
   0 -16 -14    2.30    1.41
   0  16 -14   -0.07    1.56
   0  16 -15   13.57    1.58
   0  16 -15   13.72    1.60
   0  16 -15   15.21    1.19
   0  16 -15   11.13    1.58
   0  16 -15   12.22    1.43
   0  16 -15   13.20    1.50
   0 -16 -15   11.10    1.50
   0  16 -15   13.33    1.53
   0  16 -16   -0.40    1.07
   0  16 -16    0.31    1.20
   0  16 -16   -0.14    0.79
   0  16 -16   -0.04    1.07
   0  16 -16   -0.07    1.22
   0  16 -16    0.97    1.02
   0  16 -16   -0.33    1.20
   0  16 -16    0.89    1.12
   0 -16  16    0.94    0.92
   0 -16  17    0.95    0.63
   0  16 -17   -0.01    0.87
   0  16 -17    0.63    0.85
   0  16 -17   -0.04    0.57
   0  16 -17    0.80    0.75
   0  16 -17    2.09    0.83
   0  16 -17    0.43    0.98
   0  16 -17    0.93    0.83
   0  16 -18    1.79    0.51
   0  16 -18    2.13    0.58
   0  16 -18    1.21    0.53
   0  17   0    0.26    2.59
   0 -17   0   -0.42    1.37
   0 -17   0    0.99    1.26
   0  17   0    0.20    2.72
   0 -17   0   -0.73    1.63
   0  17   0   -4.25    2.55
   0 -17   0    0.17    1.45
   0 -17   0    0.90    1.36
   0  17  -1  103.07    5.85
   0  17   1   95.97    5.68
   0 -17  -1  103.67    4.88
   0 -17   1  108.44    4.88
   0 -17  -1   79.33    4.68
   0 -17   1   84.28    4.74
   0  17   1   84.47    5.61
   0  17  -1   92.96    5.70
   0 -17   1  104.55    4.81
   0 -17  -1  106.16    4.79
   0  17  -1   94.78    5.66
   0 -17   1   88.24    4.77
   0 -17  -1   86.92    4.74
   0 -17  -1  108.22    4.80
   0 -17   1  101.55    4.82
   0 -17   1  100.16    4.77
   0 -17  -1  101.68    4.75
   0  17   2  226.24   12.80
   0  17  -2  266.95   13.06
   0 -17   2  266.81   12.26
   0 -17   2  250.62   12.25
   0 -17   2  254.05   12.25
   0 -17  -2  266.38   12.26
   0 -17   2  276.36   12.26
   0  17  -2  227.35   12.84
   0 -17   2  285.11   12.31
   0 -17  -2  282.43   12.31
   0  17  -2  236.70   12.96
   0  17   2  206.11   12.76
   0 -17  -2  266.31   12.23
   0 -17  -3    8.47    2.02
   0 -17  -3   12.29    1.61
   0 -17   3   10.52    1.56
   0 -17  -3   10.53    1.75
   0 -17   3    8.64    1.58
   0  17  -3    8.84    2.75
   0  17   3   13.74    2.48
   0  17  -3   14.06    3.22
   0 -17   3    7.64    1.67
   0  17   3   11.43    2.51
   0  17  -3   15.59    3.27
   0 -17  -3   11.49    1.44
   0 -17   3    9.22    1.71
   0 -17   4   15.33    1.55
   0 -17  -4   14.62    1.65
   0 -17   4   11.16    1.65
   0  17  -4   13.78    2.87
   0 -17   4   14.42    1.79
   0 -17  -4   12.80    1.42
   0  17  -4   13.67    3.27
   0 -17  -4   12.51    1.77
   0  17  -4   15.74    3.36
   0  17   4    9.40    2.31
   0 -17  -4   13.09    2.09
   0 -17   5   49.52    2.84
   0 -17  -5   59.01    2.95
   0 -17  -5   49.42    3.00
   0 -17   5   55.06    2.95
   0 -17  -5   47.62    2.73
   0 -17   5   55.49    3.02
   0 -17  -5   47.36    2.87
   0 -17  -5   52.99    3.22
   0  17  -5   61.15    4.43
   0  17  -5   44.78    3.92
   0  17  -5   45.49    3.94
   0 -17  -6  136.10    6.34
   0 -17   6  124.42    6.29
   0 -17  -6  137.07    6.37
   0  17  -6  130.78    7.12
   0 -17  -6  116.42    6.19
   0 -17   6  143.97    6.38
   0 -17  -6  150.01    6.52
   0  17  -6  107.62    7.11
   0  17  -6  123.95    7.32
   0  17  -6  132.36    7.37
   0 -17  -6  134.64    6.33
   0 -17   7   34.21    2.27
   0 -17  -7   31.70    2.64
   0 -17  -7   31.88    2.19
   0 -17   7   31.20    2.03
   0 -17  -7   31.18    2.19
   0 -17   7   27.90    2.27
   0 -17  -7   26.38    2.22
   0 -17   8    1.18    1.59
   0 -17  -8    1.73    2.09
   0 -17  -8    0.24    1.55
   0 -17   8   -0.22    1.63
   0 -17  -8    0.77    1.59
   0 -17   8    0.20    1.27
   0 -17  -8    0.74    1.42
   0 -17   9    3.66    1.58
   0 -17   9    3.52    1.25
   0 -17  -9    2.65    1.59
   0 -17   9    2.83    1.65
   0 -17 -10    2.75    1.60
   0  17 -10    3.66    1.22
   0 -17  10    1.84    1.10
   0 -17  10    1.50    1.58
   0 -17  10    2.56    1.45
   0  17 -10    1.23    1.47
   0  17 -11   11.12    1.64
   0 -17 -11   14.56    1.73
   0 -17  11   11.60    1.17
   0  17 -11   13.12    1.33
   0 -17  11   15.95    1.67
   0 -17 -11   15.34    2.14
   0  17 -12   11.70    1.77
   0 -17  12   15.92    1.57
   0  17 -12   11.56    1.64
   0 -17 -12   13.11    1.65
   0 -17 -12   12.45    1.98
   0  17 -12   10.40    1.62
   0  17 -12   17.53    1.30
   0 -17 -13   13.18    1.78
   0 -17 -13   14.35    1.57
   0  17 -13   13.61    1.50
   0  17 -13   12.12    1.53
   0  17 -13   12.18    1.68
   0 -17  13   12.11    1.40
   0  17 -13   13.81    1.66
   0  17 -13   12.19    1.62
   0  17 -13   11.51    1.22
   0  17 -14    6.35    1.41
   0  17 -14    4.78    1.32
   0  17 -14    4.59    1.38
   0 -17 -14    6.78    1.33
   0  17 -14    5.99    1.23
   0  17 -14    7.26    0.94
   0 -17 -14    4.44    1.42
   0  17 -14    4.51    1.35
   0  17 -14    2.29    1.29
   0  17 -15    6.87    1.16
   0 -17 -15    9.79    1.16
   0  17 -15    8.04    1.08
   0  17 -15   10.14    1.22
   0  17 -15    8.46    1.27
   0 -17  15    7.27    1.11
   0  17 -15    6.70    1.27
   0  17 -15   11.43    0.87
   0  17 -15   10.74    1.19
   0  17 -16    3.08    0.52
   0  17 -16    2.54    0.69
   0  17 -16    3.77    0.78
   0  17 -16    3.90    0.95
   0  17 -16    1.92    0.93
   0  17 -16    4.12    0.87
   0  17 -16    4.70    0.90
   0 -17  16    2.97    0.74
   0  17 -16    4.87    0.88
   0  17 -17    1.13    0.52
   0  17 -17    0.70    0.58
   0 -18   0  225.34    9.49
   0  18   0  155.94   10.02
   0 -18   0  202.28    9.42
   0 -18   0  172.80    9.33
   0  18   0  169.07   10.08
   0 -18   0  227.33    9.42
   0 -18   0  207.00    9.39
   0 -18  -1   45.55    2.62
   0 -18   1   45.79    2.64
   0  18  -1   37.60    3.65
   0  18   1   41.99    3.41
   0  18  -1   38.16    3.59
   0  18   1   33.16    3.34
   0 -18   1   42.11    2.49
   0 -18  -1   42.08    2.50
   0 -18   1   45.14    2.43
   0 -18   1   43.52    2.46
   0 -18  -1   41.84    2.41
   0 -18   1   36.45    2.39
   0 -18  -1   31.33    2.30
   0 -18  -1   28.47    2.19
   0 -18   1   35.10    2.29
   0 -18   2   -0.10    1.38
   0  18  -2    0.57    2.96
   0  18   2    1.74    2.41
   0  18  -2   -0.28    2.93
   0 -18   2   -0.82    1.52
   0 -18   2    0.87    1.54
   0 -18  -2    2.17    1.55
   0 -18   2    0.22    1.49
   0 -18  -2    2.74    1.38
   0 -18  -2   -0.92    1.68
   0 -18   2    0.50    1.75
   0 -18   3  118.01    5.58
   0 -18   3  115.78    5.53
   0 -18  -3  119.17    5.58
   0 -18   3  104.94    5.57
   0 -18  -3  111.67    5.49
   0 -18   3  114.99    5.59
   0 -18  -3  115.90    5.62
   0 -18   3  113.64    5.64
   0 -18   3  102.59    5.52
   0 -18   4  120.30    5.66
   0 -18  -4  113.86    5.62
   0 -18   4  105.70    5.60
   0 -18   4  112.79    5.65
   0 -18  -4  108.55    5.52
   0 -18   4  119.76    5.68
   0 -18   4  118.21    5.63
   0 -18   4  117.97    5.73
   0 -18  -4  116.92    5.67
   0 -18   5   15.37    1.82
   0 -18  -5   17.26    1.77
   0 -18   5   15.89    1.70
   0 -18  -5   17.62    2.27
   0 -18   5   18.71    1.92
   0 -18  -5   14.96    1.45
   0 -18   5   15.80    1.84
   0 -18  -5   16.38    1.87
   0 -18  -6   11.10    1.16
   0 -18   6    9.62    1.76
   0 -18  -6    6.36    2.18
   0 -18  -6    7.17    1.71
   0 -18  -6    9.33    1.60
   0 -18   6    6.08    1.49
   0 -18   7    5.73    1.37
   0 -18  -7    7.58    1.54
   0 -18  -7    3.49    2.12
   0 -18   7    6.92    1.72
   0 -18  -7    5.44    1.59
   0 -18  -7    4.44    1.58
   0 -18   8   37.33    2.24
   0 -18  -8   38.27    2.83
   0 -18   8   40.33    2.50
   0 -18   8   38.96    2.45
   0 -18  -8   34.03    2.40
   0 -18   9    2.90    1.16
   0  18  -9    1.54    1.06
   0 -18   9    3.47    1.60
   0 -18  -9    5.00    2.03
   0 -18   9    2.02    1.52
   0 -18  -9    2.87    1.52
   0  18 -10    1.35    1.02
   0 -18 -10    0.12    1.49
   0 -18  10    1.48    1.52
   0  18 -10    0.38    1.46
   0 -18  10    0.46    1.03
   0 -18  11   25.11    1.56
   0 -18  11   33.90    1.96
   0  18 -11   20.28    1.60
   0 -18 -11   30.97    1.96
   0  18 -11   27.58    1.88
   0  18 -11   25.05    1.90
   0 -18 -12    5.46    1.41
   0  18 -12    7.25    1.31
   0  18 -12    7.03    1.41
   0  18 -12    6.35    1.43
   0  18 -12    4.70    1.35
   0 -18  12    5.88    1.28
   0  18 -12    3.53    1.16
   0 -18 -12    4.79    1.70
   0  18 -12    7.73    0.95
   0  18 -13    1.69    0.78
   0  18 -13    0.74    1.21
   0 -18  13    1.27    1.20
   0  18 -13    1.22    1.21
   0  18 -13    0.84    1.20
   0 -18 -13    0.82    1.19
   0  18 -13    0.29    1.10
   0  18 -13    0.92    1.19
   0  18 -13    1.05    1.05
   0  18 -14    0.37    0.61
   0  18 -14    0.61    0.91
   0 -18  14    2.41    1.00
   0  18 -14    1.93    0.99
   0  18 -14    1.11    1.04
   0  18 -14    1.18    1.02
   0  18 -14    3.18    1.05
   0 -18  15    3.54    0.70
   0  18 -15    3.04    0.70
   0  18 -15    2.64    0.71
   0  18 -15    3.22    0.76
   0 -18  15    3.97    0.82
   0  18 -15    4.23    0.83
   0  18 -15    3.40    0.79
   0  18 -15    2.75    0.82
   0 -19   0   -2.46    1.40
   0 -19   0    0.11    0.22
   0 -19   0    1.00    1.76
   0 -19   0    0.45    1.49
   0 -19  -1   23.84    2.11
   0 -19   1   27.18    2.14
   0 -19   1   23.39    1.96
   0 -19  -1   22.87    1.88
   0 -19   1   19.04    1.86
   0 -19   1   23.39    1.99
   0 -19  -1   22.94    2.01
   0 -19   1   21.62    1.62
   0 -19  -2   51.71    2.85
   0 -19   2   48.55    2.91
   0 -19  -2   46.49    2.81
   0 -19   2   45.90    2.76
   0 -19  -2   43.74    2.67
   0 -19   2   47.22    2.76
   0 -19   2   51.45    2.78
   0 -19   2   42.21    2.60
   0 -19   3   89.16    4.48
   0 -19  -3   92.35    4.46
   0 -19  -3   95.03    4.41
   0 -19   3   88.45    4.39
   0 -19  -3   81.28    4.29
   0 -19   3   84.74    4.39
   0 -19   3   91.99    4.42
   0 -19   4   56.53    3.40
   0 -19  -4   56.03    3.32
   0 -19  -4   65.08    3.32
   0 -19   4   66.07    3.27
   0 -19   4   64.55    3.38
   0 -19  -4   57.20    3.12
   0 -19   4   55.79    3.31
   0 -19   4   63.59    3.29
   0 -19   4   53.26    3.20
   0 -19  -5    1.07    1.56
   0 -19   5    1.86    1.45
   0 -19   5    1.46    1.48
   0 -19  -5    1.35    1.63
   0 -19   5    1.09    1.68
   0 -19  -5    0.04    1.13
   0 -19   5    2.49    1.58
   0 -19   5   -0.32    1.63
   0 -19   6    2.40    1.38
   0 -19  -6    2.08    1.50
   0 -19   6    4.29    1.55
   0 -19  -6    5.70    1.57
   0 -19   6    5.13    1.71
   0 -19   6    4.90    1.69
   0 -19   6    4.06    1.64
   0 -19  -7    7.94    1.53
   0 -19   7    7.62    1.63
   0 -19   7    7.53    1.36
   0 -19   7    6.64    1.62
   0 -19   8    0.11    1.56
   0 -19   8    0.86    1.49
   0 -19   8   -0.37    1.18
   0 -19   8   -0.35    1.68
   0 -19   8    0.46    1.59
   0 -19   9    9.76    1.60
   0 -19   9    8.60    1.19
   0 -19   9    7.73    1.60
   0 -19  10   48.75    2.46
   0 -19  10   49.88    2.72
   0  19 -10   45.57    2.57
   0  19 -10   39.97    2.55
   0  19 -10   46.51    2.60
   0 -19  11   16.42    1.03
   0  19 -11   12.92    1.48
   0  19 -11   13.24    1.36
   0 -19  11   15.42    1.47
   0  19 -11   11.76    1.31
   0  19 -11   15.28    1.35
   0  19 -12   11.73    1.11
   0  19 -12   11.12    1.15
   0  19 -12    8.46    1.21
   0  19 -12    9.52    1.16
   0  19 -12    8.53    1.08
   0 -19  12   10.08    1.19
   0  19 -13    1.37    0.86
   0 -19  13    0.70    0.97
   0  19 -13    0.09    0.84
   0  19 -13    0.36    0.91
   0  19 -13   -0.23    0.76
   0 -19  13    1.43    0.89
   0  19 -13    0.61    0.79
   0  19 -14   16.07    1.01
   0  19 -14   16.08    1.04
   0  19 -14   14.26    0.91
   0 -19  14   14.85    0.96
   0  19 -14   10.89    0.99
   0 -19  14   13.70    0.91
   0  19 -14   16.15    0.96
   0  19 -14   18.92    1.08
   0 -19  14   17.16    1.04
   0 -20   0   11.27    1.66
   0 -20   0   14.01    1.85
   0 -20   1   23.31    1.84
   0 -20  -1   24.24    1.77
   0 -20   1   20.14    1.64
   0 -20  -1   19.81    1.52
   0 -20   1   22.11    1.69
   0 -20  -1   23.34    1.65
   0 -20   2   37.97    2.51
   0 -20  -2   35.88    2.45
   0 -20  -2   33.79    2.25
   0 -20  -2   41.55    2.39
   0 -20   2   40.55    2.38
   0 -20  -3   23.57    2.02
   0 -20   3   21.56    2.08
   0 -20  -3   25.04    1.96
   0 -20   3   20.92    1.92
   0 -20  -3   22.35    1.73
   0 -20   3   22.97    1.92
   0 -20   4   -1.84    1.69
   0 -20   4   -0.04    1.44
   0 -20  -4    0.95    1.50
   0 -20  -4   -0.06    1.56
   0 -20   4   -0.35    0.25
   0 -20   4    0.36    1.52
   0 -20   4   -2.14    1.68
   0 -20  -4    1.39    1.19
   0 -20   5   19.68    2.01
   0 -20   5   20.29    1.85
   0 -20  -5   19.83    1.78
   0 -20   5   19.04    1.71
   0 -20  -5   19.67    1.79
   0 -20   5   22.83    1.85
   0 -20   5   18.48    1.93
   0 -20   6    0.27    1.52
   0 -20   6    0.29    1.28
   0 -20  -6   -0.11    1.36
   0 -20  -6    3.34    1.40
   0 -20   6    0.43    1.50
   0 -20   6    0.25    1.52
   0 -20   7    1.12    1.20
   0 -20   7    0.62    1.49
   0 -20   7    1.17    1.43
   0 -20   8    8.77    1.27
   0 -20   8   11.11    1.58
   0  20  -9   20.03    1.56
   0 -20   9   21.47    1.79
   0 -20   9   26.32    1.59
   0 -20   9   26.26    1.79
   0 -20   9   23.56    1.49
   0 -20  10   10.14    1.30
   0  20 -10    8.23    1.07
   0  20 -10    8.33    1.19
   0  20 -10    6.06    0.97
   0 -20  10   10.74    1.34
   0 -20  10    9.47    0.90
   0  20 -11   12.61    1.16
   0 -20  11   15.68    1.34
   0  20 -11   14.37    1.27
   0 -20  11   15.93    1.39
   0  20 -11   12.50    1.09
   0  20 -12    7.90    0.85
   0  20 -12    6.99    0.71
   0 -20  12    8.91    0.89
   0 -20  13    7.16    0.67
   0  20 -13    7.85    0.78
   0 -21   0   -0.92    1.57
   0 -21   0    1.23    1.40
   0 -21   1    9.98    1.68
   0 -21  -1   12.31    1.66
   0 -21  -1    8.92    1.45
   0 -21   1    9.45    1.57
   0 -21  -1   11.55    1.61
   0 -21  -2   -1.10    1.51
   0 -21   2    0.80    1.59
   0 -21   2   -0.18    1.49
   0 -21  -2    0.27    1.23
   0 -21  -2    2.04    1.46
   0 -21   2    0.25    1.41
   0 -21  -3    0.72    1.16
   0 -21   3    0.95    1.39
   0 -21  -3    1.35    1.45
   0 -21   3    3.28    1.59
   0 -21  -3    2.46    1.45
   0 -21   4    4.73    1.51
   0 -21  -4    4.49    1.41
   0 -21   4    5.14    1.36
   0 -21   4    3.64    1.34
   0 -21   4    5.34    1.56
   0 -21  -4    3.54    1.39
   0 -21   5   11.68    1.51
   0 -21   5   13.43    1.44
   0 -21  -5   12.97    1.46
   0 -21   5   16.23    1.66
   0 -21   5   14.98    1.65
   0 -21   6    3.23    1.16
   0 -21   6    0.98    1.29
   0 -21   7    2.97    1.06
   0  21  -7    3.04    0.88
   0 -21   7    3.50    1.27
   0 -21   8    0.17    0.90
   0  21  -8   -0.14    0.77
   0 -21   8    1.36    1.13
   0  21  -9    0.01    0.66
   0 -21   9    1.73    1.08
   0 -21   9    0.48    1.07
   0  21  -9    1.11    0.82
   0 -21   9    0.50    0.70
   0  21 -10    1.71    0.67
   0 -21  10    0.51    0.87
   0 -21  10    0.44    0.92
   0 -21  11    5.31    0.74
   0 -21  11    5.22    0.75
   0 -22   0    8.55    1.38
   0 -22   1    3.18    1.36
   0 -22  -1    2.10    1.29
   0 -22  -1    3.90    1.33
   0 -22   2    2.25    1.37
   0 -22  -2    1.49    1.27
   0 -22   2    3.31    1.30
   0 -22  -2    2.12    1.27
   0 -22   3    3.89    1.35
   0 -22  -3    3.11    1.20
   0 -22   3    3.75    1.24
   0 -22  -3    3.23    1.29
   0 -22   4    4.13    1.35
   0 -22   4    2.19    1.24
   0 -22   5   40.88    2.31
   0 -22   5   40.88    2.22
   0 -22   6    1.29    1.14
   0 -22   6    1.48    0.95
   0 -22   7    0.04    0.85
   0 -22   7    1.29    0.78
   0 -22   8   19.49    1.30
   0 -22   8   23.23    1.21
   0 -22  10    0.68    0.45
   0 -23   0   -0.14    0.94
   0 -23  -1    2.46    1.05
   0 -23  -1    1.37    0.93
   0 -23   1    2.32    0.99
   0 -23   2   21.78    1.51
   0 -23  -2   21.45    1.33
   0 -23   2   22.10    1.48
   0 -23   3   28.74    1.72
   0 -23   3   28.30    1.72
   0 -23   4    5.48    1.00
   0 -23   4    6.15    0.94
   0 -23   5    3.88    0.90
   0 -23   5    5.03    0.83
   0 -23   6   18.66    1.13
   0 -23   6   20.93    1.19
   0 -23   7   13.93    0.88
   1   0 -24    0.54    0.40
   1   0 -23    0.11    0.65
   1   0 -23   -0.43    0.81
   1   0 -22   -0.67    0.90
   1   0 -22   -0.65    1.10
   1   0 -21    6.15    1.39
   1   0 -21    7.74    1.37
   1   0 -21    8.57    1.26
   1   0 -21    6.79    1.40
   1   0 -20    2.14    1.51
   1   0 -20    1.59    1.49
   1   0 -20   -0.44    1.37
   1   0 -20    0.36    1.21
   1   0 -20    0.21    1.57
   1   0 -19    2.26    1.65
   1   0 -19    1.70    1.59
   1   0 -19   -0.16    1.59
   1   0 -19    2.07    1.81
   1   0 -19    3.02    1.29
   1   0 -18   -0.49    1.34
   1   0 -18   -0.22    1.59
   1   0 -18    0.86    1.89
   1   0 -18    0.30    1.65
   1   0 -18   -1.29    1.76
   1   0 -18   -0.86    1.70
   1   0 -18   -0.66    1.60
  -1   0  18   -1.67    2.82
   1   0 -17   19.29    1.78
   1   0 -17   17.06    1.98
   1   0 -17   19.06    2.01
   1   0 -17   20.28    1.88
   1   0 -17   17.83    2.02
   1   0 -17   18.61    1.63
   1   0 -17   21.05    2.14
  -1   0  17   19.71    3.13
   1   0 -17   19.15    1.91
   1   0 -17   19.05    1.89
   1   0 -16   -0.28    1.52
   1   0 -16    1.62    1.72
   1   0 -16   -1.19    1.61
   1   0 -16    0.05    1.52
   1   0 -16    1.17    1.46
   1   0 -16   -1.84    1.70
   1   0 -16   -0.07    1.20
   1   0 -16   -0.32    1.48
  -1   0  16   -0.60    2.69
   1   0 -16   -1.34    1.66
   1   0 -15  128.47    6.60
   1   0 -15  149.76    6.72
   1   0 -15  136.50    6.70
   1   0 -15  134.68    6.69
   1   0 -15  137.11    6.75
   1   0 -15  147.85    6.71
   1   0 -15  137.45    6.75
   1   0 -15  141.79    6.78
   1   0 -15  146.83    6.71
   1   0 -14   -0.57    1.46
   1   0 -14   -0.31    2.72
   1   0 -14   -0.78    1.20
   1   0 -14    0.43    1.34
   1   0 -14   -0.64    1.50
   1   0 -14   -0.87    1.20
   1   0 -14   -1.84    2.00
  -1   0  14   -1.68    2.25
   1   0 -14   -1.16    1.29
   1   0 -14    0.03    1.30
   1   0 -14   -1.01    1.23
   1   0 -13   34.11    2.76
   1   0 -13   38.97    3.38
  -1   0  13   31.17    2.78
   1   0 -12    0.45    1.39
   1   0 -12    2.95    1.95
  -1   0  12   -0.98    1.80
   1   0 -12   -1.00    1.53
   1   0 -12   -0.36    2.33
   1   0 -11    3.91    1.33
   1   0 -11    6.31    1.95
   1   0 -11    4.85    1.92
   1   0 -11    4.85    1.51
  -1   0  11    3.85    1.64
   1   0 -11    3.41    2.11
   1   0 -10    0.08    1.11
   1   0 -10    1.73    1.63
   1   0 -10   -0.46    1.76
   1   0 -10    1.29    1.28
   1   0 -10    1.11    1.91
   1   0  -9   54.01    2.97
   1   0  -9   40.30    2.31
   1   0  -9   46.88    2.53
   1   0  -9   51.33    2.88
   1   0  -9   49.95    3.03
   1   0  -9   58.42    2.77
   1   0  -8    1.04    0.82
   1   0  -8    0.50    1.06
   1   0  -8   -0.12    1.36
   1   0  -7    6.68    1.10
   1   0  -7    7.60    1.31
   1   0  -6   -0.21    0.82
  -1   0   6    0.07    0.28
   1   0  -6    0.39    0.79
   1   0  -6    0.21    0.96
   1   0  -5  144.23    6.98
  -1   0   5  153.98    6.85
   1   0  -5  154.10    6.98
   1   0  -4   -0.15    0.63
   1   0  -4    0.13    0.64
   1   0  -4   -0.03    0.52
   1   0  -3  137.34    7.79
   1   0  -3  203.93    7.81
   1   0  -2   -0.12    0.26
   1   0  -1   28.82    1.47
   1   0  -1   31.32    1.49
  -1   0   1   33.27    1.47
   1   0   0    0.15    0.12
   1   0   1  333.30   17.15
   1   0   1  472.77   17.18
  -1   0  -2    0.06    0.17
   1   0   2    0.01    0.28
  -1   0  -2   -0.07    0.27
  -1   0  -3  141.54    8.43
  -1   0  -3  208.49    8.49
   1   0   3  202.65    8.49
  -1   0  -3  174.62    8.46
  -1   0  -3  170.23    8.47
  -1   0  -3  217.51    8.44
  -1   0  -4    0.48    0.54
   1   0   4    0.32    0.55
  -1   0  -4    0.49    0.52
  -1   0  -4    0.46    0.45
  -1   0  -4    1.04    0.30
  -1   0  -4    0.20    0.55
   1   0   5  512.62   21.63
  -1   0  -5  532.40   21.63
  -1   0  -5  466.58   21.69
  -1   0  -5  498.82   21.52
  -1   0  -6   -0.28    0.95
  -1   0  -6    0.47    0.36
   1   0   6   -0.17    0.89
  -1   0  -6    0.17    0.78
  -1   0  -6    0.07    0.79
  -1   0  -6    0.24    0.75
  -1   0  -6   -0.16    0.80
  -1   0  -7   47.88    2.63
  -1   0  -7   41.29    2.74
  -1   0  -7   50.59    2.60
  -1   0  -7   50.10    2.62
   1   0   7   50.68    2.66
  -1   0  -7   46.14    2.66
  -1   0  -8   -0.11    1.26
  -1   0  -8   -1.12    1.18
  -1   0  -8    1.05    1.46
   1   0   8    0.61    1.29
  -1   0  -8    0.92    1.23
  -1   0  -9  435.08   20.64
  -1   0  -9  433.50   20.72
  -1   0  -9  488.51   20.59
   1   0   9  428.64   20.63
  -1   0  -9  413.12   20.65
  -1   0 -10   -1.56    1.65
  -1   0 -10    0.88    1.30
  -1   0 -10   -1.67    1.89
   1   0  10    1.06    1.44
  -1   0 -10   -0.69    1.58
   1   0  11   95.54    5.21
  -1   0 -11   99.16    4.98
  -1   0 -11  103.93    5.48
  -1   0 -11   97.75    5.32
  -1   0 -12    2.63    2.34
  -1   0 -12   -0.60    1.31
  -1   0 -12   -0.30    2.12
   1   0  12    1.22    1.81
  -1   0 -13  104.00    5.52
  -1   0 -13  115.61    5.66
   1   0  13   96.66    5.33
  -1   0 -14    0.71    2.72
  -1   0 -14   -0.72    1.23
  -1   0 -14    0.94    1.43
  -1   0 -14    0.38    1.33
  -1   0 -14   -1.30    1.36
  -1   0 -14   -0.03    1.29
  -1   0 -14   -1.27    1.46
  -1   0 -14    0.72    2.06
  -1   0 -14    0.18    1.38
  -1   0 -14   -0.01    1.22
  -1   0 -14   -1.01    1.25
   1   0  14    3.04    2.26
  -1   0 -15  109.05    5.24
  -1   0 -15  103.92    5.34
  -1   0 -15  101.64    5.27
  -1   0 -15  113.37    5.27
  -1   0 -15  101.29    5.26
  -1   0 -15  108.40    5.31
  -1   0 -15  106.34    5.29
  -1   0 -16   -1.84    1.45
  -1   0 -16    2.45    1.64
  -1   0 -16   -1.94    1.54
  -1   0 -16   -2.32    1.67
  -1   0 -16    2.10    1.57
  -1   0 -16   -2.57    1.54
  -1   0 -16    0.69    1.70
  -1   0 -17    4.96    1.78
  -1   0 -17    3.75    1.35
  -1   0 -17    4.21    1.79
  -1   0 -17    6.85    1.59
  -1   0 -17    4.32    1.74
  -1   0 -17    5.06    1.78
  -1   0 -17    5.24    1.76
  -1   0 -17    2.88    1.65
  -1   0 -18    0.55    1.34
  -1   0 -18    0.17    1.78
  -1   0 -18   -0.84    1.75
  -1   0 -18   -0.71    1.56
  -1   0 -18    0.93    1.72
  -1   0 -18   -2.25    1.82
  -1   0 -18   -2.09    1.66
  -1   0 -19   33.74    2.16
  -1   0 -19   34.97    2.42
  -1   0 -19   35.44    2.28
  -1   0 -19   32.74    2.23
  -1   0 -19   33.50    2.44
  -1   0 -19   33.79    2.59
  -1   0 -20   -0.48    1.20
  -1   0 -20   -0.09    1.60
  -1   0 -20    1.07    1.29
  -1   0 -20    0.55    1.33
  -1   0 -20    0.03    1.61
  -1   0 -20   -0.89    1.76
  -1   0 -21    7.33    1.46
  -1   0 -21    6.53    1.14
  -1   0 -21    6.09    1.46
  -1   0 -21    6.93    1.10
  -1   0 -22    0.54    1.14
  -1   0 -22   -0.99    1.14
  -1   0 -23    6.93    0.73
  -1   0 -23    8.05    0.90
   1  -1 -24    0.54    0.39
  -1  -1  23    0.11    0.67
   1   1 -23   -0.37    0.57
   1   1 -23    0.34    0.77
   1  -1 -23    0.29    0.78
   1  -1 -23   -0.66    0.63
   1   1 -23    0.50    0.60
   1   1 -22   40.81    2.31
   1  -1 -22   42.68    2.28
   1  -1 -22   46.86    2.25
   1   1 -22   43.94    2.29
   1  -1 -22   43.83    2.39
   1   1 -22   45.28    2.36
   1   1 -21    4.01    1.22
   1  -1 -21    4.21    1.18
   1  -1 -21    2.83    1.44
   1   1 -21    3.88    1.31
   1  -1 -21    5.09    1.38
   1   1 -21    4.49    1.31
   1  -1 -21    4.30    1.27
   1   1 -21    4.82    1.38
   1   1 -20    2.01    1.65
   1  -1 -20    3.72    1.54
   1   1 -20    2.09    1.44
   1  -1 -20    1.05    1.37
   1  -1 -20    1.30    1.53
   1   1 -20    2.07    1.43
   1  -1 -20    2.27    1.55
   1   1 -20    1.46    1.50
   1  -1 -20    2.98    1.28
   1   1 -20    1.13    1.13
   1   1 -19    1.10    1.72
   1  -1 -19    0.94    1.73
   1   1 -19    3.50    1.84
   1   1 -19    0.48    1.57
   1  -1 -19    3.41    1.62
   1  -1 -19    3.84    1.38
   1   1 -19    1.68    1.24
   1   1 -19    0.84    1.66
   1   1 -19    1.89    1.55
   1  -1 -19    1.03    1.68
   1   1 -19    1.64    1.55
   1  -1 -19    2.70    1.49
   1  -1 -18  119.85    5.86
   1   1 -18  116.96    5.85
   1   1 -18  112.33    5.89
   1   1 -18  116.97    5.91
   1  -1 -18  131.10    5.94
   1   1 -18  123.37    5.92
   1   1 -18  120.35    5.95
   1  -1 -18  120.68    5.94
   1  -1 -18  122.57    5.83
   1   1 -18  117.88    5.84
   1   1 -18  116.11    5.72
   1  -1 -18  118.79    5.78
   1   1 -18  114.52    5.80
  -1   1  18  129.08    6.72
   1  -1 -18  118.17    5.88
   1   1 -18  116.59    5.85
   1  -1 -17   20.69    1.98
   1   1 -17   22.52    1.89
   1  -1 -17   15.04    1.96
   1   1 -17   23.93    2.11
   1   1 -17   17.96    2.07
   1   1 -17   22.99    1.99
   1  -1 -17   19.74    2.05
   1   1 -17   18.93    2.20
   1  -1 -17   18.20    2.13
   1  -1 -17   25.51    1.90
   1   1 -17   28.74    1.93
   1  -1 -17   18.88    1.74
   1   1 -17   19.00    1.66
   1   1 -17   24.54    1.94
  -1   1  17   32.96    3.29
   1  -1 -17   18.67    2.03
   1   1 -17   16.64    1.89
   1   1 -16    5.74    1.54
   1  -1 -16    5.88    1.87
   1   1 -16    5.53    1.54
   1  -1 -16    7.04    1.51
   1  -1 -16    4.38    1.65
   1   1 -16    5.64    1.70
   1  -1 -16    9.18    1.66
   1   1 -16    6.52    1.67
   1   1 -16    6.36    1.61
   1  -1 -16    5.83    1.68
   1   1 -16    6.08    1.54
   1   1 -16    6.75    1.81
   1   1 -16    5.92    1.23
   1  -1 -16    3.50    1.26
   1  -1 -16    5.83    1.50
  -1   1  16    6.22    2.76
   1   1 -16    5.37    1.56
   1  -1 -16    4.49    1.63
   1   1 -15   -1.25    1.34
   1  -1 -15    0.68    1.41
   1  -1 -15   -0.69    1.67
   1   1 -15   -0.81    1.46
   1  -1 -15    0.50    1.49
   1  -1 -15    0.13    1.07
   1   1 -15    0.10    1.06
   1  -1 -15    0.34    1.56
   1   1 -15    0.96    1.64
   1  -1 -15    1.62    1.41
   1   1 -15    1.11    1.43
   1   1 -15   -0.97    1.38
   1  -1 -15   -0.41    1.34
   1   1 -15    0.23    1.39
   1  -1 -15    1.07    1.33
   1   1 -15    0.88    1.33
   1   1 -15   -1.05    2.88
   1   1 -15    0.55    1.58
   1  -1 -15   -1.63    1.50
   1   1 -15    0.60    1.62
   1   1 -14  209.74   10.12
   1   1 -14  219.58   10.11
   1  -1 -14  216.17   10.13
   1   1 -14  223.41   10.17
   1   1 -14  208.97   10.12
   1  -1 -14  216.26   10.14
   1  -1 -14  214.76   10.20
   1   1 -14  219.96   10.19
   1   1 -14  209.26   10.12
   1   1 -14  209.13   10.14
   1   1 -14  246.70   10.98
   1   1 -14  214.34   10.13
   1   1 -14  228.32   10.19
   1  -1 -14  208.10   10.13
   1   1 -14  205.92   10.12
  -1   1  14  230.14   10.75
   1  -1 -14  215.94   10.13
   1   1 -14  242.70   10.63
   1   1 -14  221.96   10.16
   1   1 -13   12.67    2.74
   1  -1 -13    5.38    2.71
   1   1 -13   10.59    1.81
   1   1 -13   10.61    2.28
   1  -1 -13   10.58    1.90
   1   1 -13   14.03    2.54
  -1   1  13    9.86    2.22
   1  -1 -13    8.94    1.92
   1   1 -12   14.31    2.32
   1  -1 -12   12.59    1.97
   1   1 -12   14.11    2.34
   1   1 -12   11.36    1.73
   1  -1 -12   13.54    2.51
   1   1 -12   16.33    2.62
  -1   1  12   14.29    2.05
   1   1 -12   12.17    1.78
   1  -1 -11    3.18    1.15
   1   1 -11    5.53    1.42
  -1   1  11    3.38    1.65
   1   1 -11    4.96    1.51
   1   1 -11    5.90    2.18
   1  -1 -11    4.59    2.09
   1  -1 -11    5.71    1.80
   1   1 -11    4.60    1.94
   1   1 -11    7.77    2.08
   1   1 -10  501.04   20.40
   1  -1 -10  531.80   20.35
   1   1 -10  418.59   20.13
   1  -1 -10  405.55   20.09
   1   1 -10  482.64   20.44
   1  -1 -10  455.17   20.40
   1   1 -10  401.78   20.04
   1   1 -10  410.71   20.23
   1   1  -9   79.09    4.37
   1  -1  -9   76.21    3.97
   1  -1  -9   84.78    4.30
   1  -1  -9   82.29    4.39
   1   1  -9   81.17    4.05
   1   1  -9   72.00    4.13
   1  -1  -8   43.58    2.41
   1   1  -8   45.13    2.57
   1  -1  -8   40.68    2.40
   1  -1  -8   39.19    2.35
   1  -1  -8   35.95    1.96
   1   1  -8   37.68    2.21
   1  -1  -8   30.05    1.75
   1   1  -8   48.85    2.32
  -1   1   7    4.55    0.54
   1  -1  -7    5.15    1.15
   1  -1  -7    6.29    1.29
   1   1  -7    6.72    1.32
   1  -1  -7    4.16    0.77
   1   1  -7    6.39    1.08
   1   1  -7    6.49    1.07
   1  -1  -7    4.46    0.59
   1  -1  -7    5.45    1.21
  -1   1   6 6947.34  327.96
   1   1  -6 7493.29  328.11
   1  -1  -6 7626.05  328.11
   1   1  -6 7215.93  328.07
   1  -1  -6 6875.41  327.97
   1   1  -6 7284.89  328.06
   1  -1  -6 7142.51  327.97
   1   1  -6 7246.07  328.04
  -1   1   5  299.67   13.03
   1  -1  -5  279.50   13.14
   1   1  -5  279.85   13.13
   1  -1  -5  274.45   13.02
   1   1  -5  284.39   13.11
  -1   1   5  296.24   13.11
   1   1  -5  276.75   13.08
   1  -1  -5  269.10   13.03
  -1   1   4    4.05    0.41
   1  -1  -4    3.34    0.67
   1   1  -4    3.61    0.71
   1  -1  -4    2.89    0.43
   1   1  -4    2.51    0.56
   1   1  -4    3.70    0.58
  -1   1   4    3.38    0.53
   1  -1  -4    3.39    0.51
  -1   1   3   87.17    3.67
   1  -1  -3   75.71    3.72
   1   1  -3   73.28    3.67
   1  -1  -3   68.70    3.63
   1   1  -3   86.76    3.70
  -1   1   3   89.27    3.70
   1  -1  -3   73.02    3.67
   1   1  -2 1607.34   74.75
   1  -1  -2 1563.06   74.74
   1  -1  -2 1573.27   74.75
   1   1  -2 1630.16   74.76
   1   1  -2 1694.25   74.76
  -1   1   2 1738.08   74.76
   1   1  -1    5.77    0.37
   1   1  -1    5.70    0.34
  -1   1   1    6.67    0.37
   1   1  -1    6.38    0.37
  -1   1   1    5.95    0.35
   1  -1  -1    6.33    0.37
   1  -1  -1    6.09    0.37
   1   1   0    9.58    0.56
   1   1   0   10.52    0.58
   1   1   0   10.56    0.58
  -1   1   0   12.52    0.59
  -1  -1   0   10.93    0.59
   1   1   0   13.34    0.58
  -1   1   0   13.72    0.57
   1  -1   0   13.75    0.62
   1   1   0   10.18    0.56
   1   1   1  100.73    4.54
  -1   1  -1  112.24    4.52
   1   1   1  109.93    4.52
   1   1   1   87.82    4.49
   1   1   1   90.47    4.50
  -1  -1  -2 4758.49  223.84
   1   1   2 5119.17  223.86
   1   1   2 5114.31  223.86
  -1   1  -2 4982.36  223.86
  -1  -1  -2 4567.86  223.84
  -1  -1  -3  294.18   12.08
  -1  -1  -3  236.92   12.04
  -1   1  -3  253.86   12.07
  -1  -1  -3  217.30   12.08
  -1  -1  -3  239.29   12.08
   1   1   3  295.54   12.11
   1   1   3  295.25   12.11
  -1   1  -3  298.42   12.11
  -1   1  -3  280.84   12.11
  -1  -1  -4    6.52    0.51
  -1   1  -4    6.91    0.66
   1   1   4    7.03    0.63
   1   1   4    6.94    0.68
  -1  -1  -4    5.71    0.60
  -1   1  -4    4.91    0.71
  -1  -1  -4    4.60    0.64
  -1  -1  -4    5.97    0.52
  -1   1  -4    5.69    0.61
  -1   1  -5   27.40    1.77
  -1   1  -5   33.57    1.48
  -1  -1  -5   32.02    1.58
  -1  -1  -5   31.50    1.62
  -1   1  -5   29.51    1.68
  -1  -1  -5   22.70    1.69
  -1  -1  -5   26.34    1.68
  -1   1  -5   26.87    1.52
  -1   1  -5   34.04    1.71
   1   1   5   35.71    1.71
   1   1   5   35.42    1.75
  -1   1  -5   34.78    1.73
  -1   1  -6    4.74    0.93
  -1   1  -6    4.47    0.87
  -1  -1  -6    4.59    0.86
  -1  -1  -6    4.95    0.74
  -1  -1  -6    5.29    0.56
  -1  -1  -6    3.63    0.93
  -1   1  -6    6.55    1.05
  -1   1  -6    4.99    0.55
  -1   1  -6    5.06    0.90
   1   1   6    4.92    0.92
  -1   1  -6    5.55    0.85
  -1   1  -7   35.95    2.53
  -1  -1  -7   36.09    2.13
  -1  -1  -7   36.67    2.41
  -1   1  -7   35.01    2.41
  -1  -1  -7   30.77    2.46
  -1  -1  -7   41.70    2.27
   1   1   7   39.82    2.43
  -1   1  -7   39.78    2.37
  -1   1  -7   40.25    2.43
  -1   1  -8   -0.31    1.23
  -1   1  -8   -0.19    1.32
  -1  -1  -8   -1.14    1.27
  -1  -1  -8   -1.99    1.06
  -1  -1  -8   -0.59    1.39
  -1   1  -8   -1.11    1.55
  -1   1  -8    0.59    0.59
  -1   1  -8   -1.02    1.26
   1   1   8    0.20    1.21
   1   1   9   15.54    1.62
  -1   1  -9   14.99    1.75
  -1  -1  -9   10.43    1.83
  -1   1  -9   13.86    1.97
  -1   1  -9   14.57    1.68
  -1  -1  -9   10.68    1.29
  -1  -1  -9   12.35    1.68
  -1   1  -9   15.52    1.69
  -1  -1 -10   70.73    3.77
  -1   1 -10   83.37    4.01
  -1   1 -10   72.33    4.11
  -1  -1 -10   72.10    4.11
  -1  -1 -10   74.71    4.21
  -1   1 -10   84.08    4.30
   1   1  10   71.07    4.02
  -1   1 -10   72.28    4.06
  -1   1 -11   30.24    2.61
  -1  -1 -11   27.56    2.52
  -1   1 -11   38.27    2.33
  -1  -1 -11   26.22    1.88
  -1  -1 -11   34.00    2.71
  -1   1 -11   28.82    2.78
   1   1  11   26.27    2.31
  -1  -1 -11   23.93    2.31
  -1  -1 -12   13.80    2.32
  -1   1 -12   14.49    1.84
  -1   1 -12   15.74    2.39
  -1  -1 -12   11.49    2.00
   1   1  12   13.29    2.07
  -1  -1 -12   15.54    2.53
  -1   1 -12   19.78    2.69
  -1  -1 -13   46.05    3.41
  -1   1 -13   42.01    3.44
  -1   1 -13   49.00    3.34
  -1  -1 -13   36.89    2.90
   1   1  13   45.31    3.02
  -1   1 -14   57.05    2.96
  -1   1 -14   62.31    3.03
  -1   1 -14   52.86    4.01
  -1   1 -14   38.37    3.57
  -1   1 -14   59.74    2.96
  -1   1 -14   58.32    4.06
  -1   1 -14   50.71    2.90
  -1  -1 -14   51.81    2.90
  -1   1 -14   57.16    2.96
  -1   1 -14   59.64    3.01
  -1   1 -14   57.02    2.98
  -1  -1 -14   57.66    3.00
  -1   1 -14   63.84    3.07
  -1   1 -14   50.42    2.89
  -1   1 -14   47.65    2.89
  -1  -1 -14   45.96    2.87
   1   1  14   47.27    3.64
  -1   1 -15   12.38    1.68
  -1   1 -15   19.94    3.17
  -1   1 -15   11.63    1.76
  -1   1 -15   12.60    1.63
  -1  -1 -15   12.52    1.72
  -1   1 -15   13.91    1.75
  -1   1 -15   14.53    1.58
  -1  -1 -15   12.40    1.52
  -1   1 -15   11.11    1.49
  -1   1 -15   14.73    1.65
  -1   1 -15   11.99    1.65
  -1   1 -15   12.91    1.77
  -1   1 -15   11.82    1.53
  -1   1 -15   13.32    1.71
  -1   1 -16    2.94    1.68
  -1   1 -16    5.43    1.68
  -1   1 -16    3.06    1.60
  -1  -1 -16    3.64    1.69
  -1   1 -16    3.48    1.49
  -1   1 -16    0.57    2.94
  -1  -1 -16    3.32    1.47
  -1   1 -16    2.61    1.63
  -1   1 -16    5.04    1.65
  -1   1 -16    4.48    1.60
  -1  -1 -16    4.37    1.65
  -1   1 -17   21.36    2.12
  -1   1 -17   20.21    2.08
  -1  -1 -17   20.57    2.17
  -1   1 -17   20.60    2.07
  -1   1 -17   26.51    1.97
  -1  -1 -17   30.25    1.96
  -1  -1 -17   27.87    2.07
  -1   1 -17   24.35    2.10
  -1  -1 -17   24.56    2.08
  -1   1 -17   19.34    2.04
  -1   1 -17   24.30    2.13
  -1   1 -17   17.66    1.70
  -1  -1 -17   19.65    1.79
  -1   1 -18   62.94    3.44
  -1  -1 -18   57.99    3.50
  -1   1 -18   59.55    3.45
  -1  -1 -18   65.73    3.32
  -1   1 -18   63.35    3.34
  -1   1 -18   63.32    3.45
  -1  -1 -18   65.97    3.36
  -1  -1 -18   57.17    3.43
  -1   1 -18   60.88    3.43
  -1  -1 -18   57.13    3.27
  -1   1 -18   55.32    3.20
  -1   1 -18   61.93    3.43
  -1   1 -18   59.25    3.34
  -1   1 -18   64.86    3.51
  -1   1 -19    1.50    1.83
  -1  -1 -19    0.25    1.40
  -1   1 -19    2.92    1.27
  -1   1 -19    2.57    1.68
  -1  -1 -19    0.33    1.71
  -1  -1 -19    1.23    1.41
  -1   1 -19   -0.72    1.49
  -1   1 -19    2.73    1.67
  -1  -1 -19    0.67    1.80
  -1  -1 -19   -0.59    1.44
  -1   1 -19    1.41    1.61
  -1   1 -20    8.59    1.81
  -1   1 -20    7.54    1.46
  -1  -1 -20    7.78    1.32
  -1   1 -20    8.09    1.66
  -1  -1 -20    8.44    1.73
  -1  -1 -20    9.64    1.41
  -1   1 -20    8.34    1.24
  -1   1 -20    8.45    1.67
  -1  -1 -20    8.76    1.70
  -1  -1 -20    7.49    1.29
  -1   1 -20   10.78    1.43
  -1   1 -21    6.08    0.89
  -1   1 -21    5.35    0.96
  -1  -1 -21    5.93    1.14
  -1   1 -21    4.40    1.38
  -1  -1 -21    3.95    1.46
  -1   1 -21    6.89    1.41
  -1  -1 -21    4.63    1.42
  -1   1 -21    6.95    1.12
  -1   1 -22    3.59    1.12
  -1  -1 -22    3.34    1.13
  -1  -1 -22    1.51    1.20
  -1   1 -22    3.49    1.09
   1  -1  23    0.48    0.50
  -1  -1 -23    1.67    0.83
  -1   1 -23    1.19    0.76
  -1   1 -23    0.74    0.61
  -1  -1 -23    0.14    0.65
  -1  -2  23    4.89    0.68
   1   2 -23    7.22    0.74
   1  -2 -23    6.48    0.89
   1   2 -23    4.29    0.67
   1  -2 -23    6.10    0.76
   1   2 -23    4.20    0.58
   1   2 -22    0.39    1.01
   1  -2 -22    0.96    1.11
   1   2 -22    2.57    1.02
   1   2 -22    2.07    0.96
   1  -2 -22    2.40    0.92
   1   2 -21    3.98    1.24
   1  -2 -21    3.50    1.11
   1   2 -21    6.89    1.42
   1  -2 -21    5.06    1.44
   1   2 -21    3.46    1.22
   1  -2 -21    4.43    1.38
   1   2 -21    5.81    1.28
   1  -2 -20    8.58    1.60
   1   2 -20    5.95    1.52
   1   2 -20    7.71    1.68
   1  -2 -20    8.85    1.56
   1   2 -20    8.85    1.57
   1  -2 -20   10.25    1.42
   1  -2 -20    7.04    1.36
   1   2 -20    8.23    1.52
   1   2 -20    7.26    1.43
   1  -2 -20    6.51    1.68
   1   2 -19   10.13    1.60
   1  -2 -19   10.93    1.82
   1  -2 -19   10.61    1.56
   1   2 -19    8.62    1.22
   1   2 -19    9.94    1.67
   1  -2 -19    8.82    1.56
   1   2 -19   10.74    1.79
   1   2 -19    9.76    1.82
   1   2 -19   10.48    1.90
   1  -2 -19   10.94    1.80
   1  -2 -19    9.97    1.75
   1   2 -19   11.91    1.65
   1   2 -19    9.89    1.56
   1   2 -18   23.90    1.93
   1  -2 -18   22.70    2.03
   1   2 -18   24.45    2.30
   1  -2 -18   23.38    2.17
   1   2 -18   21.92    2.18
   1  -2 -18   20.95    2.13
   1   2 -18   20.36    1.94
   1   2 -18   20.04    1.63
   1  -2 -18   21.41    1.84
   1   2 -18   23.07    2.00
   1   2 -18   23.11    2.06
   1   2 -18   24.03    2.24
   1  -2 -18   22.64    1.92
   1   2 -18   24.65    2.00
   1   2 -17    7.34    1.63
   1  -2 -17    4.89    1.90
   1  -2 -17    5.57    1.71
   1   2 -17    5.46    1.58
   1   2 -17    5.74    1.84
   1   2 -17    8.75    1.98
   1   2 -17    5.07    1.49
   1   2 -17   11.08    1.57
   1  -2 -17    6.51    1.79
   1   2 -17    6.09    1.22
   1  -2 -17    6.03    1.42
   1   2 -17    8.22    1.66
   1  -2 -17    4.81    1.57
   1   2 -17    6.82    1.64
   1   2 -17    6.05    1.93
  -1   2  17    5.78    2.74
  -1  -2  17    7.06    2.91
   1   2 -16  190.06    8.92
   1   2 -16  181.39    8.91
   1  -2 -16  198.36    8.99
   1   2 -16  191.49    8.89
   1  -2 -16  189.21    8.92
   1   2 -16  189.89    8.96
   1   2 -16  190.99    9.01
   1   2 -16  187.17    8.88
   1   2 -16  196.71    8.99
   1  -2 -16  190.50    8.94
   1   2 -16  184.13    8.88
   1  -2 -16  179.83    8.86
   1   2 -16  170.82    8.80
   1  -2 -16  176.89    8.89
   1   2 -16  190.18    8.91
   1   2 -16  221.24    9.88
   1   2 -16  192.13    8.98
  -1  -2  16  216.34    9.70
  -1   2  16  219.86    9.69
   1   2 -15   77.15    3.68
   1  -2 -15   68.21    3.40
   1   2 -15   59.08    3.34
   1   2 -15   68.65    3.62
   1   2 -15   63.09    3.50
   1  -2 -15   68.05    3.51
   1   2 -15   63.66    3.50
   1  -2 -15   73.92    3.65
   1   2 -15   69.44    4.71
   1   2 -15   72.29    3.63
   1   2 -15   64.46    3.49
   1   2 -15   72.36    3.50
   1   2 -15   74.70    3.65
   1  -2 -15   72.84    3.59
   1   2 -15   67.15    3.59
   1  -2 -15   60.40    3.48
   1   2 -15   58.90    3.47
   1   2 -14    5.39    1.48
   1   2 -14    5.03    1.47
   1  -2 -14    5.04    1.49
   1   2 -14    5.43    0.94
   1  -2 -14    5.92    1.13
   1   2 -14    6.70    1.51
   1   2 -14    5.30    1.20
   1   2 -14    8.59    2.89
   1   2 -14    5.15    1.51
   1   2 -14    4.80    1.34
  -1  -2  14    6.49    2.21
  -1   2  14    8.70    2.23
   1   2 -14    7.03    1.32
   1   2 -14    4.10    1.40
   1  -2 -14    6.07    1.34
   1   2 -14    6.54    1.34
   1  -2 -14    6.19    1.37
   1   2 -14    6.11    1.20
   1  -2 -14    6.78    1.24
   1   2 -14    6.28    1.25
   1   2 -14    8.36    2.66
   1   2 -14    7.85    2.41
   1   2 -13   25.31    2.69
   1   2 -13   20.39    2.91
  -1   2  13   17.52    2.41
  -1  -2  13   20.04    2.36
   1   2 -13   18.51    2.14
   1   2 -13   23.62    2.75
   1   2 -12  205.53   10.75
  -1   2  12  229.33   10.97
  -1  -2  12  226.77   10.94
   1  -2 -12  210.74   10.85
   1   2 -12  218.51   10.87
   1  -2 -12  213.33   10.89
   1   2 -12  271.06   11.08
   1   2 -12  264.26   11.24
   1  -2 -11    2.11    1.53
   1   2 -11    2.18    1.97
   1   2 -11    4.77    2.15
   1  -2 -11    0.78    1.47
  -1   2  11    2.46    1.71
   1  -2 -11    2.72    1.40
  -1  -2  11    1.28    1.58
   1   2 -11    2.89    1.44
   1   2 -11    4.12    1.48
   1  -2 -10    0.32    1.42
   1   2 -10    1.21    1.74
   1  -2 -10    0.26    0.85
   1   2 -10    1.40    1.31
   1   2 -10    1.63    1.26
   1  -2 -10    1.56    1.27
   1  -2 -10   -0.17    1.72
   1  -2  -9    0.22    1.35
   1   2  -9    1.17    1.62
   1  -2  -9    0.24    0.83
   1   2  -9    3.23    1.30
   1  -2  -9    2.55    1.19
   1   2  -9    0.28    1.20
   1  -2  -9    1.44    1.50
   1  -2  -8 2562.39  117.50
   1   2  -8 2887.81  117.53
   1  -2  -8 3025.83  117.48
  -1   2   8 2379.98  117.31
   1   2  -8 2715.00  117.42
   1   2  -8 2585.96  117.44
   1  -2  -8 2472.16  117.43
   1   2  -8 2690.57  117.47
   1  -2  -8 2314.42  117.30
   1  -2  -7   16.89    1.53
   1   2  -7   19.03    1.60
   1  -2  -7   18.72    1.49
  -1   2   7   17.21    1.11
   1   2  -7   19.31    1.38
   1  -2  -7   18.75    1.37
   1   2  -7   18.52    1.42
   1  -2  -7   16.38    1.11
   1   2  -7   19.64    1.50
   1  -2  -6    2.43    0.94
  -1   2   6    1.53    0.54
   1   2  -6    2.05    0.99
   1   2  -6    0.81    0.98
   1   2  -6    2.21    0.84
   1  -2  -6    1.96    0.90
   1  -2  -6    1.88    0.54
   1   2  -6    2.05    0.79
   1  -2  -6    2.14    0.79
   1   2  -6    1.80    0.80
  -1   2   5   19.88    1.08
  -1   2   5   18.58    1.11
   1   2  -5   21.99    1.31
   1  -2  -5   17.54    1.03
   1   2  -5   13.84    1.16
   1   2  -5   17.34    1.20
   1   2  -5   19.05    1.20
   1  -2  -5   18.43    1.16
  -1   2   5   20.09    1.16
  -1  -2   5   19.58    1.15
   1   2  -5   18.13    1.28
   1  -2  -5   21.65    1.27
  -1   2   4  101.10    4.94
  -1   2   4  106.90    4.94
  -1   2   4  110.53    4.98
   1  -2  -4  103.03    4.95
   1   2  -4  101.76    4.93
   1  -2  -4   98.35    4.88
  -1  -2   4  107.33    4.94
   1  -2  -4  106.85    4.95
   1   2  -4  106.68    4.95
  -1   2   4  113.50    4.95
  -1   2   3  237.83   12.00
  -1   2   3  278.91   12.01
  -1   2   3  259.16   11.99
  -1  -2   3  277.11   11.93
   1   2  -3  256.75   12.02
   1  -2  -3  245.21   11.94
   1  -2  -3  209.52   11.93
   1   2  -3  250.45   11.99
   1   2  -3  254.34   11.98
  -1   2   3  286.58   12.00
   1  -2  -3  289.64   11.99
  -1  -2   3  298.12   12.00
   1   2  -3  285.61   12.00
   1  -2  -2    0.45    0.39
  -1   2   2    0.58    0.37
  -1  -2   2    0.29    0.25
   1   2  -2    0.26    0.30
   1   2  -2    0.46    0.38
  -1   2   2    0.78    0.30
   1  -2  -2    0.60    0.29
  -1  -2   2    0.57    0.29
   1   2  -2    0.63    0.30
  -1   2   2    0.62    0.27
   1  -2  -2    0.25    0.24
   1   2  -1    9.82    0.61
   1   2  -1   11.36    0.66
   1   2  -1   10.79    0.64
  -1  -2   1   10.74    0.60
  -1   2   1   10.13    0.60
  -1  -2   1   12.91    0.62
   1  -2  -1   13.91    0.61
  -1   2   1   12.56    0.61
   1   2  -1   12.93    0.62
  -1   2   1   10.66    0.64
   1  -2  -1   13.29    0.70
  -1  -2   1   13.48    0.66
   1   2   0 6351.75  320.69
   1   2   0 7390.20  320.73
  -1  -2   0 6519.52  320.71
  -1   2   0 6725.89  320.71
  -1  -2   0 7691.11  320.74
   1  -2   0 6941.56  320.75
   1   2   0 7416.56  320.73
  -1   2   0 7760.14  320.75
  -1  -2   0 6672.98  320.70
   1  -2   0 7415.40  320.70
  -1   2   0 7100.01  320.70
   1   2   0 7258.05  320.70
   1  -2   1  493.05   22.13
   1   2   1  471.98   22.13
  -1  -2  -1  495.41   22.13
  -1   2  -1  496.89   22.13
   1   2   1  462.55   22.16
   1   2   1  437.80   22.13
  -1  -2  -1  511.88   22.18
   1   2   1  434.50   22.16
  -1   2  -1  517.27   22.14
  -1  -2  -1  501.25   22.14
   1   2   2    2.14    0.46
  -1  -2  -2    1.57    0.44
   1   2   2    1.49    0.26
   1   2   2    1.69    0.38
  -1  -2  -2    1.82    0.34
   1  -2   2    1.85    0.34
  -1   2  -2    1.62    0.35
   1   2   2    1.83    0.36
   1   2   2    2.04    0.32
   1  -2   2    2.12    0.33
   1  -2   3  111.61    5.18
   1   2   3  120.09    5.19
   1  -2   3  117.63    5.19
   1   2   3  113.26    5.19
  -1  -2  -3  109.45    5.22
  -1  -2  -3  110.73    5.19
  -1   2  -3  115.08    5.20
   1   2   3  113.89    5.19
  -1  -2  -3  119.48    5.20
  -1   2  -3  106.27    5.18
  -1   2  -4  763.44   34.83
  -1  -2  -4  728.48   34.82
  -1  -2  -4  716.32   34.81
   1   2   4  776.09   34.81
  -1  -2  -4  741.42   34.81
  -1   2  -4  745.45   34.82
  -1  -2  -4  759.49   34.86
  -1  -2  -4  722.53   34.81
  -1  -2  -4  770.79   34.82
  -1   2  -4  789.37   34.83
   1   2   4  795.84   34.83
   1   2   4  762.12   34.82
   1  -2   4  798.44   34.83
   1  -2   4  732.66   34.81
  -1   2  -5    4.44    0.76
  -1  -2  -5    5.28    0.65
  -1  -2  -5    5.30    0.75
  -1  -2  -5    4.44    0.85
  -1   2  -5    4.51    0.73
  -1  -2  -5    4.97    0.71
   1   2   5    3.43    0.65
  -1   2  -5    4.46    0.75
   1  -2   5    5.02    0.75
   1  -2   5    5.00    0.68
   1   2   5    4.71    0.78
  -1  -2  -5    5.19    0.72
  -1  -2  -5    4.77    0.73
  -1  -2  -6   20.48    1.37
  -1   2  -6   20.52    1.37
  -1  -2  -6   18.80    1.37
  -1  -2  -6   20.76    1.17
  -1   2  -6   19.84    1.38
  -1  -2  -6   16.96    1.11
  -1   2  -6   19.19    1.50
  -1  -2  -6   17.31    1.42
   1   2   6   20.72    1.39
  -1   2  -6   22.45    1.35
   1  -2   6   20.76    1.38
  -1  -2  -6   22.12    1.34
  -1   2  -6   18.80    1.12
  -1  -2  -6   16.97    1.33
  -1   2  -7   65.57    3.39
  -1  -2  -7   66.12    3.37
  -1  -2  -7   61.72    3.39
  -1  -2  -7   62.27    3.19
  -1   2  -7   64.57    3.33
   1   2   7   65.63    3.38
   1  -2   7   67.47    3.37
  -1   2  -7   71.34    3.53
  -1   2  -7   74.30    3.40
  -1  -2  -7   61.99    3.16
  -1  -2  -7   65.59    3.38
  -1   2  -7   64.65    3.17
  -1  -2  -7   61.52    3.41
   1  -2   8  396.25   18.39
   1   2   8  408.70   18.41
  -1   2  -8  377.76   18.25
  -1   2  -8  434.52   18.51
  -1  -2  -8  385.99   18.25
  -1   2  -8  435.14   18.43
  -1  -2  -8  371.11   18.38
  -1   2  -8  387.91   18.41
  -1  -2  -8  402.00   18.45
  -1  -2  -8  401.72   18.44
  -1  -2  -8  380.63   18.44
   1   2   9   -0.30    1.39
   1  -2   9    1.87    1.36
  -1  -2  -9    4.39    1.54
  -1   2  -9    0.50    1.85
  -1   2  -9    1.26    1.37
  -1  -2  -9    1.57    1.39
  -1  -2  -9    2.29    1.47
  -1   2  -9    1.94    1.51
  -1   2  -9    1.94    1.48
  -1   2  -9    1.45    0.89
  -1  -2  -9    1.00    0.65
  -1  -2  -9    1.89    1.36
   1   2  10   20.27    1.96
   1  -2  10   19.56    1.93
  -1   2 -10   20.71    2.03
  -1  -2 -10   19.60    2.03
  -1   2 -10   21.62    2.14
  -1   2 -10   24.44    2.09
  -1  -2 -10   19.08    1.98
  -1   2 -10   24.17    2.47
  -1  -2 -10   23.22    2.24
  -1  -2 -11   67.61    3.88
  -1   2 -11   68.58    4.04
  -1   2 -11   60.58    3.76
  -1   2 -11   65.99    3.63
  -1  -2 -11   51.65    3.60
   1   2  11   60.91    3.63
   1  -2  11   60.95    3.60
  -1   2 -12  943.83   39.99
  -1   2 -12  855.08   39.89
  -1  -2 -12  734.29   39.81
   1   2  12  854.26   39.83
   1  -2  12  830.77   39.80
  -1   2 -12  941.71   39.77
  -1  -2 -13    3.37    1.22
  -1  -2 -13    1.47    1.84
  -1   2 -13    2.84    1.11
  -1   2 -13    3.90    2.38
  -1   2 -13    4.67    1.83
  -1   2 -13    7.22    2.81
  -1  -2 -13    1.75    1.25
  -1   2 -13    2.41    1.20
   1  -2  13    4.63    2.05
   1   2  13    4.02    2.00
  -1   2 -14    1.22    2.87
  -1   2 -14    1.37    1.36
  -1  -2 -14    1.21    1.41
  -1  -2 -14    0.39    1.41
  -1   2 -14    0.75    1.34
  -1  -2 -14   -0.11    1.48
  -1   2 -14    0.71    1.46
  -1   2 -14    1.42    1.33
  -1  -2 -14    1.36    1.18
  -1   2 -14    1.88    1.19
  -1   2 -14    2.00    1.56
  -1   2 -14    2.40    1.36
  -1   2 -14    1.68    1.26
  -1   2 -14    1.02    1.48
  -1   2 -14    3.71    2.63
   1  -2  14   -0.38    2.20
   1   2  14   -0.23    2.19
  -1   2 -15    9.46    1.63
  -1  -2 -15    6.56    1.59
  -1   2 -15    8.72    1.47
  -1   2 -15    7.60    1.63
  -1   2 -15    7.03    1.70
  -1   2 -15    5.83    1.62
  -1   2 -15    8.46    1.70
  -1   2 -15    6.11    1.72
  -1  -2 -15    7.29    1.61
  -1  -2 -15    7.28    1.66
  -1   2 -15    6.11    1.56
  -1   2 -15   12.03    1.53
  -1   2 -15   13.60    3.02
  -1   2 -15   11.61    1.54
  -1   2 -15   14.77    2.96
  -1   2 -15   10.69    1.56
  -1  -2 -15   10.57    1.41
  -1   2 -16    9.84    3.08
  -1   2 -16   10.04    1.73
  -1   2 -16    9.51    1.83
  -1   2 -16    7.06    1.71
  -1   2 -16    6.89    1.53
  -1   2 -16    9.07    1.83
  -1   2 -16    8.06    1.81
  -1   2 -16    7.80    1.62
  -1  -2 -16    9.82    1.83
  -1  -2 -16    9.88    1.73
  -1   2 -16   10.10    1.61
  -1   2 -16    9.77    1.73
  -1  -2 -16    7.99    1.74
  -1   2 -16    8.85    1.77
  -1   2 -16    6.95    1.69
  -1  -2 -16   11.49    1.55
  -1   2 -17    1.42    1.65
  -1   2 -17    2.83    1.74
  -1   2 -17    1.67    1.71
  -1   2 -17    4.25    1.85
  -1   2 -17    0.83    1.68
  -1  -2 -17    2.03    1.80
  -1  -2 -17    1.98    1.62
  -1  -2 -17    0.78    1.49
  -1   2 -17    2.59    1.79
  -1   2 -17    1.08    1.61
  -1   2 -17    1.02    2.87
  -1   2 -17    1.48    1.49
  -1  -2 -17    0.58    1.41
  -1   2 -17    3.96    1.20
  -1   2 -18    9.97    1.95
  -1  -2 -18   10.68    2.00
  -1   2 -18   10.10    1.81
  -1   2 -18   11.06    1.87
  -1   2 -18   10.22    1.71
  -1  -2 -18   10.53    1.59
  -1   2 -18    8.03    1.56
  -1   2 -18    8.26    1.76
  -1  -2 -18   10.04    1.59
  -1   2 -18    9.86    1.36
  -1   2 -18   12.67    1.92
  -1   2 -18   12.18    1.81
  -1  -2 -18   11.61    1.64
  -1   2 -19    7.99    1.84
  -1  -2 -19    7.47    1.39
  -1   2 -19    7.48    1.60
  -1   2 -19    9.55    1.57
  -1   2 -19    5.77    1.65
  -1  -2 -19    3.55    1.07
  -1   2 -19    5.40    1.24
  -1  -2 -19    5.11    1.52
  -1   2 -19    4.06    1.75
  -1  -2 -19    4.04    1.42
  -1   2 -19    4.10    1.73
  -1  -2 -19    4.95    1.86
  -1   2 -19    6.00    1.69
  -1  -2 -20  266.56    2.04
  -1   2 -20  281.80    2.38
  -1   2 -20  264.84    2.57
  -1   2 -20  257.56    2.34
  -1   2 -20  248.84    2.52
  -1  -2 -20  257.40    2.77
  -1   2 -20  276.45    2.76
  -1  -2 -20  272.99    2.42
  -1   2 -20  252.46    1.99
  -1   2 -21   12.43    1.28
  -1   2 -21    9.09    1.26
  -1   2 -21   10.03    1.39
  -1  -2 -21   11.23    1.62
  -1   2 -21   10.44    1.47
  -1  -2 -21   12.24    1.34
  -1   2 -22   -0.76    0.81
  -1  -2 -22    0.68    1.24
  -1   2 -22   -1.76    1.02
  -1   2 -22   -0.41    1.04
  -1   2 -23    2.74    0.79
  -1   2 -23    3.34    0.56
  -1  -2 -23    5.13    0.70
   1  -3 -23    0.60    0.81
   1   3 -23   -0.71    0.65
   1   3 -23   -0.19    0.60
  -1  -3  23    0.32    0.54
   1  -3 -23   -0.37    0.68
   1   3 -23    0.10    0.40
   1   3 -22   24.54    1.60
   1  -3 -22   31.03    1.71
   1   3 -22   29.35    1.64
   1   3 -22   26.18    1.65
   1  -3 -22   29.01    1.63
  -1  -3  22   23.66    1.55
   1   3 -21    3.17    1.10
   1  -3 -21    2.42    1.47
   1   3 -21    5.88    1.21
   1  -3 -21    5.17    1.40
   1   3 -21    3.92    1.25
   1   3 -21    5.27    1.40
   1   3 -20    2.54    1.62
   1   3 -20    1.15    1.55
   1  -3 -20    2.52    1.57
   1   3 -20    0.56    1.39
   1  -3 -20    4.42    1.68
   1   3 -20    1.62    1.29
   1  -3 -20    2.19    1.37
   1   3 -20    1.72    1.45
   1  -3 -20    1.09    1.25
   1   3 -19    1.26    1.81
   1   3 -19    3.17    1.81
   1  -3 -19    1.78    1.76
   1   3 -19    3.77    1.41
   1  -3 -19    3.96    1.62
   1   3 -19    2.19    1.86
   1   3 -19    1.20    1.55
   1  -3 -19    2.57    1.40
   1   3 -19    0.49    1.49
   1  -3 -19    2.06    1.66
   1   3 -19    0.79    1.62
   1   3 -19    2.63    1.55
   1  -3 -19    1.92    1.46
   1   3 -18  236.57   11.08
   1  -3 -18  248.81   11.13
   1   3 -18  240.62   11.15
   1   3 -18  237.10   11.17
   1  -3 -18  250.85   11.07
   1   3 -18  251.69   11.10
   1   3 -18  219.02   11.05
   1  -3 -18  241.46   11.15
   1  -3 -18  251.68   11.13
   1   3 -18  243.65   11.11
   1   3 -18  248.50   11.20
   1  -3 -18  240.80   11.07
   1  -3 -18  195.44   10.96
   1   3 -18  236.59   11.03
   1   3 -18  237.10   11.10
   1   3 -17    5.30    1.70
   1   3 -17    6.89    1.70
   1  -3 -17    4.57    1.52
   1   3 -17    6.69    1.56
   1  -3 -17    8.61    1.73
   1   3 -17    8.49    1.55
   1   3 -17    4.30    1.87
   1   3 -17    5.67    1.50
   1  -3 -17    7.86    1.83
  -1   3  17    9.15    2.75
  -1  -3  17   12.87    2.89
   1  -3 -17    6.98    1.87
   1   3 -17    3.98    1.95
   1   3 -17   11.18    3.08
   1   3 -17    5.17    1.61
   1   3 -17    6.65    1.89
   1   3 -17    8.39    1.94
   1  -3 -17    9.00    1.57
   1   3 -16    6.50    1.64
   1   3 -16    8.11    1.60
   1   3 -16    5.41    1.54
   1  -3 -16    6.64    1.42
   1   3 -16    4.90    1.80
   1   3 -16    6.67    3.11
   1  -3 -16    5.06    1.64
   1   3 -16    5.44    1.84
   1   3 -16    7.73    1.81
   1   3 -16    5.67    1.84
   1  -3 -16    6.52    1.77
   1   3 -16    5.62    1.40
  -1  -3  16    9.96    2.81
  -1   3  16    3.60    2.64
   1   3 -16    5.80    1.57
   1   3 -16    5.04    1.84
   1  -3 -16    6.12    1.82
   1  -3 -16    6.32    1.53
   1  -3 -15    0.79    1.67
   1  -3 -15    0.76    1.28
   1   3 -15    0.54    1.62
   1   3 -15    0.87    1.30
   1   3 -15    0.21    1.41
   1   3 -15   -0.65    2.90
   1  -3 -15    0.12    1.46
   1   3 -15    2.85    1.26
   1  -3 -15    1.23    1.55
   1   3 -15    1.13    1.42
  -1   3  15    2.81    2.55
   1   3 -15    1.28    1.69
   1   3 -15    1.48    1.40
   1   3 -15    2.27    1.67
   1  -3 -15    1.38    1.35
   1   3 -15    1.28    1.60
   1   3 -15    0.97    1.69
   1   3 -15    4.65    2.39
   1  -3 -14   53.57    3.01
   1  -3 -14   49.63    2.82
   1   3 -14   55.68    3.00
   1   3 -14   57.60    3.54
   1   3 -14   49.03    2.88
   1   3 -14   53.18    2.99
   1   3 -14   55.86    2.93
   1   3 -14   49.57    2.89
   1  -3 -14   49.37    2.87
   1   3 -14   52.79    2.85
   1   3 -14   54.54    3.04
   1   3 -14   55.19    2.83
   1  -3 -14   54.94    2.97
   1   3 -14   54.76    3.04
   1   3 -14   56.19    2.98
  -1  -3  14   51.22    3.66
  -1   3  14   51.75    3.68
   1   3 -14   70.98    3.92
   1  -3 -14   55.45    2.94
   1   3 -14   65.98    4.16
  -1   3  13    6.18    2.08
  -1  -3  13    3.31    1.97
   1   3 -13    7.71    2.70
   1   3 -13    6.59    1.99
   1  -3 -13    8.93    1.30
   1   3 -13   11.24    1.44
   1   3 -13    7.73    2.40
   1   3 -13    9.15    1.37
   1   3 -13    7.43    1.20
   1   3 -13    6.62    1.16
   1   3 -12    2.36    2.24
   1   3 -12   -0.46    2.45
  -1  -3  12    1.17    1.77
   1   3 -12    0.21    1.63
  -1   3  12    1.25    1.81
   1   3 -12   -0.50    1.75
   1   3 -11   64.52    3.58
   1   3 -11   59.41    3.11
  -1  -3  11   49.04    3.23
  -1   3  11   51.85    3.27
   1   3 -11   51.37    3.15
   1  -3 -11   47.54    3.09
   1  -3 -11   54.17    3.12
   1   3 -10   22.85    2.26
  -1  -3  10   20.06    1.88
   1   3 -10   21.55    1.82
   1  -3 -10   20.26    1.78
   1   3 -10   22.98    1.83
   1  -3 -10   23.26    1.78
   1   3 -10   21.67    2.07
   1   3  -9  147.77    6.63
   1  -3  -9  122.35    6.39
   1   3  -9  123.15    6.40
   1   3  -9  138.61    6.42
   1  -3  -9  128.71    6.41
   1   3  -9  135.47    6.51
   1   3  -8   16.30    1.78
   1  -3  -8   15.49    1.41
   1   3  -8   14.95    1.44
   1   3  -8   15.39    1.46
   1  -3  -8   13.87    1.35
   1   3  -8   14.52    1.61
   1   3  -7  202.99    7.28
   1   3  -7  212.74    7.20
   1  -3  -7  198.65    7.20
   1   3  -7  220.81    7.36
   1   3  -7  220.59    7.38
  -1   3   7  187.64    7.13
   1   3  -7  199.45    7.24
   1  -3  -7  198.26    7.22
   1   3  -6   38.92    1.77
   1   3  -6   37.92    1.86
   1  -3  -6   40.37    1.72
   1   3  -6   38.92    1.94
   1   3  -6   40.45    1.96
  -1   3   6   39.65    1.72
   1   3  -6   36.26    1.79
   1  -3  -6   34.83    1.76
   1   3  -5    2.33    0.73
   1  -3  -5    3.10    0.56
   1   3  -5    2.17    0.73
   1   3  -5    2.48    0.86
  -1   3   5    3.05    0.63
   1   3  -5    2.66    0.87
   1  -3  -5    3.63    0.67
   1   3  -5    2.95    0.69
  -1   3   5    3.17    0.61
  -1  -3   5    2.71    0.60
   1   3  -4   35.22    2.01
   1   3  -4   35.43    1.99
   1   3  -4   61.47    2.20
  -1  -3   4   41.43    1.98
   1   3  -4   42.04    2.00
   1  -3  -4   60.50    2.53
  -1   3   4   42.56    2.00
  -1   3   4   33.33    2.04
  -1   3   4   34.76    1.97
  -1   3   4   40.39    2.02
  -1  -3   4   39.95    1.89
   1  -3  -4   36.56    1.89
   1   3  -3   64.47    3.25
   1   3  -3   61.51    3.28
   1  -3  -3   72.10    3.23
  -1   3   3   71.29    3.23
   1   3  -3   71.56    3.24
  -1  -3   3   70.64    3.23
  -1  -3   3   69.69    3.20
  -1   3   3   61.71    3.23
  -1   3   3   70.79    3.30
   1  -3  -3   66.92    3.14
   1   3  -2 1262.82   63.71
  -1   3   2 1366.56   63.66
   1   3  -2 1339.55   63.73
   1   3  -2 1408.10   63.70
  -1  -3   2 1453.56   63.70
   1  -3  -2 1407.20   63.69
  -1   3   2 1480.16   63.70
   1   3  -2 1442.05   63.71
   1  -3  -2 1367.98   63.71
  -1  -3   2 1401.70   63.71
  -1   3   2 1337.96   63.72
   1  -3  -2 1296.75   63.73
  -1   3   2 1449.55   63.76
  -1  -3   1  141.69    6.22
  -1   3   1  129.83    6.20
   1   3  -1  145.27    6.22
   1  -3  -1  131.97    6.24
  -1  -3   1  136.82    6.22
   1  -3  -1  134.97    6.19
  -1  -3   1  117.12    6.15
  -1   3   1  118.17    6.15
   1   3  -1  130.75    6.21
   1   3  -1  117.98    6.18
   1   3  -1  144.12    6.16
   1  -3  -1  143.13    6.16
   1   3  -1  147.07    6.22
  -1   3   1  143.79    6.16
   1   3   0   55.74    2.36
   1   3   0   45.43    2.31
   1   3   0   53.36    2.39
   1  -3   0   53.78    2.37
  -1  -3   0   56.32    2.40
  -1   3   0   54.67    2.40
   1  -3   0   52.63    2.42
  -1   3   0   49.58    2.28
  -1  -3   0   47.40    2.28
  -1  -3   0   45.71    2.29
  -1   3   0   46.47    2.29
   1  -3   1 1274.72   52.74
   1   3   1 1083.08   52.73
  -1  -3  -1 1140.95   52.73
  -1   3  -1 1205.14   52.74
   1  -3   1 1108.00   52.73
  -1   3  -1 1215.09   52.74
  -1  -3  -1 1165.86   52.74
   1   3   1 1145.61   52.80
  -1  -3  -1 1206.43   52.81
   1   3   1 1012.61   52.72
  -1   3  -1 1269.09   52.80
   1  -3   1 1134.97   52.81
   1   3   1 1164.59   52.78
  -1  -3  -1 1205.74   52.77
   1   3   2   17.89    1.05
   1   3   2   21.59    1.16
  -1  -3  -2   22.31    1.15
   1   3   2   21.25    1.21
   1   3   2   21.79    1.16
  -1   3  -2   22.55    1.14
   1   3   2   20.75    1.06
   1  -3   2   23.38    1.09
   1   3   2   22.63    1.11
   1  -3   2   22.51    1.09
   1   3   2   21.37    1.09
  -1   3  -2   21.04    1.10
  -1  -3  -2   21.16    1.10
   1   3   3   95.03    4.84
  -1  -3  -3  100.82    4.82
  -1   3  -3  104.61    4.78
  -1  -3  -3  105.32    4.85
   1   3   3   99.30    4.84
   1   3   3  101.10    4.80
   1  -3   3  105.66    4.80
   1   3   3  103.23    4.80
   1  -3   3  101.45    4.80
  -1  -3  -3  100.25    4.80
  -1   3  -3  104.76    4.81
  -1  -3  -4    0.85    0.64
  -1   3  -4    0.91    0.33
  -1   3  -4    1.24    0.64
   1   3   4    0.82    0.53
  -1  -3  -4    0.25    0.61
  -1   3  -4    0.89    0.59
   1   3   4    0.23    0.50
   1  -3   4    0.17    0.59
   1  -3   4    0.64    0.52
   1   3   4    0.57    0.59
  -1  -3  -4    0.80    0.53
  -1   3  -5  362.06   17.51
  -1  -3  -5  378.24   17.52
  -1   3  -5  358.52   17.50
  -1   3  -5  387.52   17.50
  -1  -3  -5  373.02   17.49
  -1  -3  -5  376.94   17.48
   1   3   5  366.04   17.47
  -1   3  -5  386.58   17.36
   1   3   5  383.94   17.49
   1  -3   5  367.87   17.47
   1   3   5  381.96   17.49
  -1  -3  -6   88.20    4.12
  -1  -3  -6   78.47    4.05
  -1   3  -6   83.82    4.08
  -1   3  -6   86.65    4.10
   1   3   6   83.19    4.07
   1  -3   6   81.78    4.05
  -1  -3  -6   78.48    4.00
  -1  -3  -7   31.47    1.87
  -1   3  -7   36.48    2.26
   1  -3   7   33.50    2.01
   1   3   7   34.23    2.06
  -1   3  -7   34.76    2.12
  -1   3  -7   32.84    1.83
  -1  -3  -7   30.74    2.03
  -1  -3  -7   32.07    2.05
  -1   3  -7   35.01    2.04
  -1   3  -8   14.47    1.81
   1  -3   8   15.11    1.49
   1   3   8   14.46    1.53
  -1   3  -8   13.62    1.64
  -1   3  -8   12.38    1.19
  -1  -3  -8   14.88    1.55
  -1   3  -8   15.61    1.59
  -1  -3  -8   13.44    1.48
  -1   3  -9    0.29    1.74
   1   3   9    0.39    1.36
   1  -3   9   -1.09    1.36
  -1   3  -9    0.47    1.52
  -1   3  -9    0.28    0.96
  -1  -3  -9   -0.10    1.28
  -1  -3  -9    1.32    1.37
  -1   3  -9    0.03    1.47
   1   3  10 2339.91  108.95
   1  -3  10 2255.44  108.92
  -1   3 -10 2509.19  109.06
  -1  -3 -10 2265.18  108.98
  -1   3 -10 2502.25  108.95
   1  -3  11   12.84    1.86
   1   3  11   14.67    1.94
  -1   3 -11   15.17    2.41
  -1  -3 -11   14.12    1.91
  -1   3 -11   14.70    2.20
  -1   3 -11   16.36    2.12
  -1  -3 -12   33.23    2.63
  -1   3 -12   37.99    3.04
  -1   3 -12   34.35    2.78
   1   3  12   31.56    2.74
   1  -3  12   33.56    2.66
  -1   3 -12   37.82    3.23
  -1   3 -13   14.45    2.85
  -1  -3 -13    5.97    1.32
  -1   3 -13   12.68    2.54
  -1   3 -13    8.98    2.07
  -1   3 -13    5.80    1.46
  -1   3 -13    4.31    1.24
  -1  -3 -13    4.97    1.31
  -1  -3 -13    4.67    1.37
  -1   3 -13    7.22    1.40
   1  -3  13   11.51    2.14
   1   3  13   12.12    2.19
  -1   3 -13    8.68    1.22
  -1   3 -13    5.39    1.27
  -1   3 -13    9.08    1.18
  -1  -3 -14  221.36   10.85
  -1   3 -14  243.14   10.88
  -1  -3 -14  213.90   10.80
  -1   3 -14  211.03   10.81
  -1   3 -14  221.25   10.82
  -1   3 -14  229.49   10.84
  -1   3 -14  253.52   10.90
  -1  -3 -14  238.98   10.89
  -1   3 -14  201.69   11.12
  -1   3 -14  243.76   11.55
  -1  -3 -14  244.80   10.89
  -1   3 -14  222.42   10.83
  -1   3 -14  269.74   11.70
  -1  -3 -14  263.00   10.86
  -1   3 -15   -1.43    3.08
  -1   3 -15    3.51    1.45
  -1  -3 -15    2.50    1.64
  -1   3 -15    2.14    1.72
  -1   3 -15    2.85    1.58
  -1  -3 -15    2.40    1.52
  -1   3 -15    2.01    1.73
  -1   3 -15    0.01    1.42
  -1  -3 -15    1.67    1.51
  -1  -3 -15    2.86    1.69
  -1   3 -15    1.54    1.41
  -1   3 -15    3.38    1.65
  -1   3 -15    1.17    1.69
  -1   3 -15    2.43    2.89
  -1  -3 -15    2.27    1.31
  -1   3 -15    2.87    1.54
  -1   3 -16    1.26    1.06
  -1   3 -16    4.15    1.80
  -1   3 -16    2.35    1.50
  -1   3 -16    2.28    1.73
  -1   3 -16    3.53    1.82
  -1   3 -16    3.88    1.81
  -1  -3 -16    2.66    1.70
  -1   3 -16    3.77    1.67
  -1   3 -16    1.52    1.79
  -1  -3 -16    2.52    1.55
  -1  -3 -16    2.30    1.72
  -1   3 -16    3.73    1.60
  -1   3 -16    4.76    1.55
  -1   3 -16    3.62    1.65
  -1   3 -16    5.61    3.04
  -1   3 -16    0.62    3.01
  -1   3 -16    2.86    1.63
  -1  -3 -16    0.81    1.39
  -1   3 -17   16.23    1.81
  -1  -3 -17   16.79    2.02
  -1   3 -17   17.89    1.92
  -1   3 -17   16.84    2.07
  -1  -3 -17   16.13    1.78
  -1   3 -17   14.28    2.07
  -1   3 -17   14.30    1.87
  -1  -3 -17   15.30    2.05
  -1   3 -17   17.18    1.98
  -1   3 -17   15.48    2.05
  -1   3 -17   20.31    3.17
  -1   3 -17   16.99    2.06
  -1   3 -17   12.45    1.40
  -1  -3 -17   15.66    1.75
  -1   3 -17   19.78    1.87
  -1  -3 -17   18.19    1.66
  -1   3 -17   16.84    1.97
  -1   3 -18  255.53   11.96
  -1   3 -18  251.93   12.00
  -1  -3 -18  257.32   12.04
  -1   3 -18  236.77   11.95
  -1   3 -18  250.20   11.96
  -1   3 -18  239.00   11.91
  -1  -3 -18  251.24   11.89
  -1  -3 -18  241.70   11.94
  -1  -3 -18  279.98   12.04
  -1   3 -18  256.92   11.99
  -1   3 -18  260.34   11.93
  -1  -3 -18  266.98   11.88
  -1   3 -18  266.65   12.02
  -1   3 -19    9.60    1.89
  -1   3 -19    9.02    1.63
  -1  -3 -19   10.75    1.95
  -1   3 -19   11.92    1.66
  -1  -3 -19   11.71    1.36
  -1  -3 -19    9.40    1.64
  -1  -3 -19    9.28    1.26
  -1   3 -19   12.44    1.73
  -1   3 -19    9.74    1.85
  -1   3 -19   10.94    1.73
  -1   3 -19    7.65    1.84
  -1  -3 -19   10.32    1.36
  -1   3 -19   10.58    1.81
  -1   3 -20    5.40    1.64
  -1   3 -20    1.73    1.48
  -1  -3 -20    4.77    1.38
  -1  -3 -20    2.95    0.98
  -1   3 -20    4.14    1.44
  -1   3 -20    3.74    1.46
  -1   3 -20    2.73    1.41
  -1  -3 -20    3.54    1.73
  -1   3 -21   18.09    1.57
  -1  -3 -21   16.85    1.51
  -1  -3 -21   18.52    1.75
  -1   3 -21   17.34    1.49
  -1   3 -21   17.53    1.44
  -1   3 -21   18.41    1.49
  -1   3 -22   16.03    1.21
  -1   3 -22   18.72    1.29
  -1   3 -22   17.53    1.14
   1  -3  22   14.03    0.93
  -1  -3 -23   -0.13    0.64
  -1   3 -23    0.51    0.46
  -1   3 -23   -0.28    0.65
   1  -4 -23   -0.47    0.65
   1  -4 -23   -0.39    0.63
   1   4 -23    0.57    0.59
   1  -4 -23    0.01    0.77
   1   4 -23    0.59    0.54
   1  -4 -22   -0.08    1.08
   1   4 -22    2.14    0.88
   1  -4 -22    0.80    0.91
   1   4 -22    1.24    0.60
   1   4 -22    0.87    0.99
  -1  -4  22    2.11    0.78
   1   4 -22    2.15    0.94
   1   4 -21   -0.43    1.22
   1  -4 -21    0.34    1.32
   1   4 -21    1.13    1.14
   1   4 -21    1.15    1.36
   1  -4 -21    0.64    1.10
  -1  -4  21   -1.00    1.06
   1   4 -21    0.34    0.97
   1   4 -20   32.87    2.26
   1  -4 -20   34.51    2.36
   1   4 -20   31.10    1.98
   1   4 -20   35.67    2.30
   1   4 -20   33.21    2.17
   1  -4 -20   30.56    1.93
   1   4 -20   28.59    2.08
   1   4 -20   29.56    2.07
   1  -4 -20   33.57    2.26
   1   4 -20   34.22    2.20
   1  -4 -20   35.00    2.17
   1   4 -19   -0.54    1.92
   1   4 -19    1.40    1.80
   1   4 -19    0.09    0.20
   1   4 -19    0.88    1.56
   1  -4 -19    0.28    1.78
   1   4 -19    2.75    1.32
   1   4 -19    0.52    1.58
   1  -4 -19    2.31    1.35
   1   4 -19    0.78    1.43
   1   4 -19   -0.04    1.58
   1   4 -19    3.29    1.90
   1  -4 -19   -0.34    1.05
   1  -4 -19   -0.19    1.52
   1   4 -18    0.42    1.67
   1   4 -18   -0.09    1.60
   1   4 -18   -0.47    1.47
   1   4 -18    0.70    1.48
   1   4 -18    0.83    1.96
   1   4 -18   -0.49    1.87
   1   4 -18    1.63    1.40
   1  -4 -18   -1.95    1.89
   1  -4 -18   -0.20    1.71
   1  -4 -18    1.01    1.57
   1  -4 -18    1.08    1.16
   1   4 -18    0.11    1.98
   1   4 -18    1.17    1.63
   1  -4 -18   -1.27    1.45
   1   4 -17   24.06    2.08
   1   4 -17   24.26    1.97
   1   4 -17   21.55    1.98
   1   4 -17   25.72    3.40
   1   4 -17   22.44    1.85
   1  -4 -17   23.79    2.16
   1   4 -17   20.62    1.78
   1   4 -17   26.21    2.27
   1   4 -17   16.29    1.92
   1   4 -17   22.82    2.24
   1  -4 -17   18.36    1.60
   1   4 -17   22.42    2.22
   1  -4 -17   22.17    1.90
   1   4 -17   24.92    2.34
   1   4 -17   22.05    2.30
   1  -4 -17   23.00    2.14
   1  -4 -17   19.29    1.87
   1   4 -17   21.30    1.95
  -1   4  17   23.96    3.01
  -1  -4  17   20.60    3.00
   1   4 -16   57.19    3.27
   1   4 -16   49.86    3.13
   1  -4 -16   63.26    3.38
   1   4 -16   58.16    3.41
   1   4 -16   54.49    3.26
   1   4 -16   57.65    3.31
   1   4 -16   54.26    3.38
   1   4 -16   53.03    3.40
   1  -4 -16   75.73    3.27
   1  -4 -16   60.62    3.22
   1   4 -16   59.40    3.39
   1  -4 -16   75.74    3.45
   1   4 -16   56.44    3.24
   1   4 -16   61.66    4.51
   1   4 -16   54.99    3.45
  -1  -4  16   64.07    4.21
  -1   4  16   57.48    4.14
   1   4 -15   74.59    4.09
   1  -4 -15   86.58    4.21
   1   4 -15   78.59    4.73
   1   4 -15   83.40    4.21
   1  -4 -15   76.76    4.05
   1   4 -15   75.35    4.05
   1  -4 -15   80.80    4.22
   1   4 -15   78.32    4.22
   1   4 -15   84.66    4.14
   1   4 -15   86.82    4.16
   1   4 -15   72.46    4.19
   1   4 -15   94.53    4.99
   1   4 -15   78.40    4.27
   1  -4 -15   89.27    4.24
  -1   4  15   92.07    5.02
  -1  -4  15   93.72    5.01
   1   4 -15   92.15    5.36
   1   4 -15   78.87    4.22
   1  -4 -15   78.05    4.09
   1   4 -14   10.21    3.09
   1   4 -14   10.39    1.49
   1   4 -14   11.79    1.68
   1   4 -14   14.71    2.39
   1  -4 -14   11.25    1.29
   1  -4 -14    8.77    1.39
   1   4 -14   10.52    1.35
   1  -4 -14   12.67    1.54
   1   4 -14   13.30    1.72
   1   4 -14   12.32    1.58
   1   4 -14   15.67    2.78
   1  -4 -14   13.95    1.69
   1   4 -14   12.26    1.65
   1   4 -14   13.31    1.32
   1  -4 -14   14.08    1.60
   1   4 -13   74.36    3.73
  -1   4  13   74.49    4.43
  -1  -4  13   72.20    4.37
   1   4 -13   75.79    4.37
   1  -4 -13   67.47    3.71
   1   4 -13   72.32    3.72
   1  -4 -13   77.81    3.83
   1   4 -13   76.76    3.85
   1  -4 -13   84.42    3.84
   1   4 -13   72.43    3.74
   1   4 -13   90.49    4.70
   1   4 -12 1343.35   55.40
   1   4 -12 1106.99   55.19
   1   4 -12 1249.24   55.37
  -1   4  12 1152.70   55.31
  -1  -4  12 1178.65   55.29
   1   4 -11   58.07    3.33
  -1   4  11   55.81    3.48
   1   4 -11   57.34    3.36
  -1  -4  11   59.46    3.45
   1  -4 -11   54.34    3.31
   1   4 -11   59.67    3.66
   1   4 -11   67.94    3.78
   1   4 -10    0.04    1.81
   1   4 -10    1.90    1.72
   1   4 -10    1.70    1.44
   1  -4 -10    0.44    0.97
  -1  -4  10   -0.60    1.42
   1  -4 -10    0.35    1.29
   1   4 -10    0.30    1.31
  -1   4  10   -0.79    1.45
   1   4  -9   53.42    3.17
   1  -4  -9   53.42    3.14
   1   4  -9   63.68    3.25
   1   4  -9   64.30    3.58
   1   4  -9   66.14    3.51
   1   4  -9   66.63    3.43
   1  -4  -9   54.25    3.01
   1  -4  -8  377.06   18.98
   1   4  -8  393.24   19.00
   1   4  -8  439.63   19.12
   1   4  -8  439.62   19.11
   1   4  -8  414.67   18.99
   1   4  -8  416.03   19.05
   1  -4  -8  401.88   18.91
   1  -4  -7  626.07   29.87
   1   4  -7  625.98   29.88
   1   4  -7  686.18   29.97
   1   4  -7  691.75   29.97
   1   4  -7  650.12   29.92
   1   4  -7  668.29   29.87
   1  -4  -7  619.60   29.78
   1   4  -6  110.56    5.20
   1  -4  -6  110.14    5.18
   1   4  -6  110.56    5.33
   1   4  -6  109.77    5.29
   1  -4  -6  105.66    5.05
   1   4  -6  107.50    5.19
   1   4  -6  102.33    5.23
   1   4  -5   38.95    2.09
   1   4  -5   36.95    1.92
  -1  -4   5   35.34    1.88
   1  -4  -5   36.02    1.90
  -1   4   5   34.12    1.88
   1  -4  -5   35.53    1.73
   1   4  -5   33.95    1.97
   1   4  -5   36.43    1.95
   1   4  -4  552.90   26.94
   1   4  -4  563.82   26.97
  -1  -4   4  623.28   26.93
   1  -4  -4  587.51   26.91
  -1   4   4  620.04   26.92
   1   4  -4  595.88   26.93
  -1   4   4  572.53   26.98
  -1   4   4  556.32   26.93
  -1  -4   4  564.05   26.88
   1  -4  -4  588.01   26.83
  -1   4   3  244.75   10.86
   1   4  -3  244.01   10.87
   1  -4  -3  241.35   10.86
  -1  -4   3  244.12   10.86
   1   4  -3  216.06   10.93
   1   4  -3  213.61   10.89
   1   4  -3  238.64   10.87
  -1  -4   3  240.25   10.87
  -1   4   3  213.88   10.88
   1  -4  -3  216.74   10.94
  -1   4   3  252.77   10.96
  -1  -4   2    1.80    0.63
  -1   4   2    0.94    0.36
   1   4  -2    1.45    0.44
  -1  -4   2    2.00    0.50
   1  -4  -2    2.12    0.63
  -1   4   2    1.22    0.28
  -1  -4   2    1.40    0.31
   1   4  -2    1.58    0.35
   1  -4  -2    1.40    0.31
   1   4  -2    1.39    0.59
   1   4  -2    1.41    0.46
   1  -4  -2    1.09    0.43
  -1   4   2    0.93    0.26
  -1   4   2    0.81    0.27
  -1  -4   2    0.90    0.30
   1  -4  -1  529.80   23.84
  -1  -4   1  554.18   23.82
  -1  -4   1  574.46   23.82
   1   4  -1  578.20   23.82
  -1   4   1  531.31   23.80
   1  -4  -1  538.20   23.78
  -1  -4   1  503.51   23.75
  -1   4   1  534.33   23.72
  -1  -4   1  514.42   23.72
   1  -4  -1  542.66   23.72
   1   4  -1  544.53   23.73
   1   4  -1  520.04   23.81
   1   4  -1  479.68   23.77
  -1  -4   1  438.05   23.72
  -1   4   1  456.98   23.72
   1   4  -1  580.77   23.81
  -1   4   1  537.52   23.75
   1   4   0 2413.66  122.79
   1   4   0 2762.63  122.86
   1  -4   0 2700.47  122.82
  -1  -4   0 2829.01  122.85
  -1  -4   0 2806.47  122.74
   1  -4   0 2570.67  122.86
  -1   4   0 2739.88  122.84
   1   4   0 2781.25  122.82
  -1   4   0 2560.47  122.74
  -1  -4   0 2620.37  122.74
   1  -4   0 2720.46  122.75
   1   4   0 2690.30  122.75
  -1  -4  -1 1220.53   53.96
   1   4   1 1173.69   53.97
   1   4   1 1199.60   53.91
   1  -4   1 1112.09   53.91
   1  -4   1 1251.48   53.91
   1   4   1 1116.23   53.90
   1   4   1 1170.74   54.01
   1   4   1 1124.21   53.91
   1  -4   1 1154.27   54.00
   1  -4   1 1074.90   54.03
  -1  -4  -1 1251.80   54.02
  -1   4  -1 1288.37   54.01
  -1  -4  -1 1168.44   53.91
  -1   4  -1 1226.32   53.91
   1   4   2    0.20    0.32
   1  -4   2    0.39    0.31
  -1  -4  -2    0.37    0.32
   1  -4   2    0.15    0.32
   1   4   2    0.64    0.27
   1   4   2    0.11    0.33
  -1   4  -2    0.43    0.35
  -1   4  -2   -0.21    0.59
   1   4   2    1.47    0.59
  -1   4  -2    0.41    0.45
   1   4   2    0.17    0.45
  -1  -4  -2    0.32    0.41
   1   4   2    0.61    0.27
   1   4   3   76.42    4.04
   1  -4   3   94.12    4.13
   1  -4   3   91.17    4.12
   1   4   3   91.57    4.13
   1   4   3   92.53    4.13
   1   4   3   83.66    4.18
  -1  -4  -3   88.29    4.14
  -1   4  -3   85.86    4.21
  -1   4  -3   93.27    4.14
  -1  -4  -3   91.27    4.12
  -1   4  -3   98.08    4.14
   1   4   3   82.78    4.10
   1   4   3   94.85    4.21
  -1  -4  -4   64.80    3.27
  -1   4  -4   65.49    3.13
  -1   4  -4   61.30    3.24
   1   4   4   65.32    3.23
   1   4   4   62.22    3.15
  -1  -4  -4   74.30    3.20
   1   4   4   66.07    3.18
   1  -4   4   62.40    3.17
   1  -4   4   71.94    3.19
   1   4   4   65.06    3.19
  -1   4  -4   64.65    3.33
  -1   4  -4   64.32    3.26
  -1  -4  -4   67.38    3.18
  -1   4  -4   64.22    3.19
  -1   4  -5  247.87   11.68
  -1  -4  -5  254.23   11.62
  -1   4  -5  255.85   11.66
   1   4   5  248.68   11.62
   1  -4   5  252.31   11.61
   1   4   5  255.55   11.62
   1   4   5  220.15   11.59
  -1  -4  -5  252.89   11.66
  -1   4  -5  252.11   11.52
  -1  -4  -5  249.70   11.62
  -1   4  -5  258.56   11.63
  -1  -4  -6    3.55    0.93
   1  -4   6    2.81    0.95
   1   4   6    1.12    0.93
  -1   4  -6    2.21    1.11
  -1  -4  -6    3.09    0.89
  -1   4  -6    3.64    1.12
  -1   4  -6    1.35    0.30
  -1  -4  -6    1.75    0.88
  -1   4  -6    3.07    0.92
  -1   4  -7   21.15    1.75
  -1  -4  -7   21.47    1.58
   1   4   7   21.13    1.59
   1  -4   7   20.34    1.54
  -1   4  -7   21.53    1.77
  -1  -4  -7   19.69    1.48
  -1   4  -7   20.57    1.58
  -1  -4  -7   21.58    1.58
  -1   4  -8   81.70    4.22
  -1  -4  -8   75.74    4.17
   1  -4   8   80.61    4.16
   1   4   8   84.21    4.22
  -1   4  -8   84.48    4.30
  -1  -4  -8   88.42    4.22
  -1   4  -8   81.62    4.07
  -1   4  -8   82.33    4.31
  -1   4  -9  232.24   11.30
  -1   4  -9  262.07   11.61
  -1   4  -9  253.53   11.51
   1  -4   9  232.97   11.41
   1   4   9  235.23   11.45
  -1   4  -9  240.54   11.48
  -1  -4  -9  239.22   11.45
  -1  -4  -9  245.87   11.45
   1  -4  10   11.88    1.65
   1   4  10   10.35    1.70
  -1   4 -10   11.90    2.16
  -1  -4 -10   12.55    1.64
  -1   4 -10   10.51    1.97
  -1   4 -10   11.65    1.35
  -1   4 -11   56.28    3.39
  -1   4 -11   55.87    3.67
  -1  -4 -11   53.85    3.15
   1   4  11   49.77    3.23
   1  -4  11   47.42    3.16
  -1   4 -12  177.71    8.60
   1  -4  12  168.78    8.50
   1   4  12  159.06    8.51
  -1   4 -12  191.36    8.89
  -1   4 -13    3.82    2.18
  -1   4 -13    5.28    2.55
  -1   4 -13    0.42    1.16
  -1   4 -13    0.38    1.41
  -1   4 -13    1.16    2.78
   1  -4  13    0.76    1.96
   1   4  13    1.03    2.04
  -1   4 -13    2.17    1.39
  -1  -4 -13    0.23    1.16
  -1   4 -13    0.56    1.13
  -1  -4 -13    0.32    1.31
  -1   4 -13    0.19    1.21
  -1   4 -13    3.18    1.20
  -1   4 -14    4.63    2.90
  -1   4 -14    2.47    1.31
  -1  -4 -14    2.57    1.32
  -1  -4 -14    1.67    1.38
  -1   4 -14    1.28    2.78
  -1   4 -14    1.27    1.28
  -1  -4 -14    1.50    1.43
  -1   4 -14    2.76    1.54
  -1   4 -14    2.45    1.36
  -1  -4 -14    1.77    1.17
  -1   4 -14    2.21    1.36
  -1   4 -14    2.32    1.61
  -1   4 -14    1.29    1.39
  -1  -4 -15    8.09    1.65
  -1   4 -15    9.04    1.49
  -1   4 -15    8.99    1.78
  -1   4 -15    9.18    2.96
  -1   4 -15    6.56    1.73
  -1   4 -15    8.05    1.69
  -1   4 -15    9.32    1.83
  -1  -4 -15    8.75    1.75
  -1   4 -15    9.18    1.62
  -1  -4 -15    8.82    1.39
  -1   4 -15   11.10    1.62
  -1   4 -15   14.51    3.29
  -1  -4 -15    8.06    1.54
  -1   4 -15    8.80    1.54
  -1   4 -16    4.58    3.06
  -1   4 -16    3.43    1.76
  -1   4 -16    5.87    1.86
  -1   4 -16    4.18    1.94
  -1  -4 -16    4.30    1.66
  -1   4 -16    4.66    1.53
  -1  -4 -16    4.99    1.86
  -1   4 -16    3.54    1.86
  -1   4 -16    6.02    1.45
  -1   4 -16    5.94    2.98
  -1   4 -16    3.91    1.81
  -1  -4 -16    5.77    1.47
  -1  -4 -16    6.48    1.55
  -1   4 -16    6.35    1.62
  -1  -4 -16    6.10    1.83
  -1   4 -16    3.74    1.60
  -1  -4 -16    3.49    1.39
  -1   4 -16    6.48    1.67
  -1  -4 -17    0.66    1.88
  -1   4 -17    0.87    1.70
  -1   4 -17   -0.65    1.94
  -1  -4 -17    0.06    1.41
  -1  -4 -17    0.76    1.76
  -1   4 -17    2.33    1.82
  -1   4 -17    2.17    1.87
  -1   4 -17    0.71    2.92
  -1   4 -17    1.52    1.67
  -1   4 -17   -1.21    1.86
  -1   4 -17   -0.73    1.77
  -1  -4 -17    1.49    1.36
   1  -4  17   -1.10    2.71
   1   4  17   -1.05    2.54
  -1   4 -17    0.23    1.87
  -1  -4 -17    0.98    1.55
  -1  -4 -17   -0.15    1.91
  -1   4 -17    0.17    1.52
  -1   4 -17   -2.01    1.61
  -1   4 -18    0.85    1.92
  -1  -4 -18   -0.30    1.95
  -1   4 -18   -0.40    1.57
  -1  -4 -18    1.43    1.34
  -1   4 -18   -0.41    1.91
  -1   4 -18    1.38    1.85
  -1  -4 -18    1.37    1.28
  -1   4 -18   -0.59    1.63
  -1   4 -18    1.45    1.58
  -1   4 -18    1.16    1.63
  -1  -4 -18   -1.23    1.72
  -1  -4 -18    0.24    1.60
  -1   4 -18    1.30    1.73
  -1   4 -19    3.80    1.83
  -1   4 -19    2.78    1.70
  -1  -4 -19    3.56    1.57
  -1  -4 -19    1.72    1.16
  -1   4 -19    6.29    1.72
  -1  -4 -19    2.11    1.66
  -1   4 -19    3.50    1.56
  -1   4 -19    3.22    1.58
  -1  -4 -19    0.09    0.19
  -1   4 -19    3.83    1.50
  -1  -4 -19    3.19    1.87
  -1   4 -19    4.44    1.83
  -1   4 -19    2.97    1.45
  -1  -4 -20    1.22    1.71
  -1   4 -20    0.53    1.27
  -1   4 -20    0.57    1.48
  -1   4 -20   -0.46    1.55
  -1  -4 -20   -1.07    1.56
  -1   4 -20    1.56    1.45
  -1  -4 -20    0.67    0.99
  -1  -4 -20    0.86    1.46
  -1   4 -20   -1.18    1.09
  -1   4 -20    0.79    1.64
  -1   4 -20   -0.20    1.41
   1  -4  21    7.15    0.97
  -1  -4 -21    7.57    1.37
  -1   4 -21    8.58    1.26
  -1   4 -21    7.80    1.21
  -1   4 -21    9.11    1.25
  -1  -4 -21    7.35    1.55
  -1   4 -21    7.15    1.17
  -1  -4 -21    5.81    0.86
  -1  -4 -21    8.12    1.31
  -1   4 -22   -0.13    0.77
  -1  -4 -22   -1.12    1.01
  -1   4 -22    0.78    0.94
  -1   4 -22    0.03    0.81
  -1  -4 -23    0.66    0.55
  -1  -4 -23   -0.02    0.60
  -1   4 -23    1.73    0.40
  -1  -4 -23   -0.06    0.67
  -1   4 -23   -0.06    0.56
   1   5 -23    0.99    0.43
   1  -5 -23    1.23    0.58
   1   5 -23    1.08    0.52
   1   5 -23    1.90    0.53
   1  -5 -23    2.23    0.59
  -1  -5  22    0.40    0.68
   1   5 -22    0.42    0.78
   1   5 -22    0.71    0.97
   1   5 -22   -0.34    0.88
   1  -5 -22    0.49    0.87
   1   5 -21   17.88    1.47
   1   5 -21   16.38    1.34
  -1  -5  21   16.29    1.29
   1   5 -21   16.74    1.58
   1  -5 -21   18.46    1.41
   1   5 -21   16.19    1.55
   1   5 -20    2.50    1.26
   1   5 -20    1.87    1.61
  -1  -5  20    4.25    1.22
   1   5 -20    4.10    1.44
   1   5 -20    1.08    1.61
   1  -5 -20    2.29    0.94
   1  -5 -20    1.75    1.45
   1   5 -20    1.10    1.38
   1   5 -20    2.74    1.06
   1  -5 -20    1.26    1.67
   1   5 -20    1.60    1.36
   1   5 -19   -0.76    1.37
   1   5 -19    0.15    1.51
   1   5 -19    0.41    1.77
   1  -5 -19    0.90    1.10
   1  -5 -19    0.04    1.52
   1   5 -19    0.80    1.56
   1  -5 -19    3.56    1.80
   1   5 -19    0.89    1.21
   1   5 -19   -0.41    1.90
   1  -5 -19    1.79    1.23
   1   5 -19   -1.03    1.56
   1   5 -19    0.93    1.92
   1  -5 -18   53.11    2.59
   1   5 -18   43.73    2.69
   1   5 -18   49.48    2.67
   1   5 -18   45.03    2.91
   1   5 -18   42.17    2.65
   1   5 -18   48.20    2.79
   1   5 -18   44.44    2.92
   1   5 -18   40.23    2.51
   1  -5 -18   46.71    2.94
   1  -5 -18   45.49    2.70
   1  -5 -18   38.59    2.46
   1   5 -18   45.20    2.98
   1   5 -18   44.02    2.61
   1   5 -18   44.39    3.03
   1  -5 -17   80.23    4.43
   1  -5 -17   88.69    4.58
   1   5 -17   97.32    4.64
   1   5 -17   77.92    4.46
   1  -5 -17   96.93    4.74
   1   5 -17   96.29    4.72
   1   5 -17   89.64    4.51
  -1   5  17   87.30    5.35
  -1  -5  17  104.39    5.49
   1   5 -17   88.17    4.76
   1  -5 -17   95.89    4.63
   1   5 -17   95.99    4.60
   1   5 -17   92.60    4.71
   1   5 -17   87.42    4.56
   1   5 -17  100.25    5.67
   1   5 -17   87.18    4.76
   1  -5 -17   93.35    4.52
   1   5 -16   26.63    1.94
   1   5 -16   22.75    2.27
   1   5 -16   24.27    2.09
   1   5 -16   33.29    3.61
   1   5 -16   23.40    2.23
   1   5 -16   26.56    2.13
   1   5 -16   26.08    2.08
  -1  -5  16   27.85    3.11
  -1   5  16   26.71    3.02
   1   5 -16   24.14    2.37
   1  -5 -16   22.45    1.93
   1   5 -16   22.12    1.80
   1   5 -16   23.10    2.27
   1  -5 -16   27.06    2.29
   1  -5 -16   24.07    2.18
   1   5 -16   24.68    2.13
   1  -5 -16   25.65    1.93
   1  -5 -15   51.21    2.72
   1  -5 -15   45.88    2.71
   1   5 -15   38.35    2.42
   1   5 -15   42.55    2.77
   1   5 -15   43.42    2.80
   1   5 -15   44.16    2.70
   1   5 -15   41.34    3.40
   1   5 -15   43.75    2.62
   1  -5 -15   36.93    2.48
   1   5 -15   45.99    3.61
   1   5 -15   44.92    2.74
   1   5 -15   41.21    2.57
   1   5 -15   44.54    2.50
   1   5 -15   48.11    4.05
  -1   5  15   41.72    3.48
  -1  -5  15   41.98    3.50
   1   5 -15   39.65    2.72
   1  -5 -15   42.00    2.49
   1  -5 -14  136.96    5.95
   1  -5 -14  131.85    5.95
   1   5 -14  131.52    5.94
   1   5 -14  123.31    5.79
   1   5 -14  127.03    5.96
   1   5 -14  110.81    6.41
   1   5 -14  114.07    6.67
   1   5 -14  127.03    6.62
   1   5 -14  119.33    5.81
   1   5 -14  126.52    5.91
   1  -5 -14  116.68    5.82
   1   5 -14  117.68    5.83
   1  -5 -14  106.95    5.80
   1   5 -14  112.03    5.83
  -1  -5  14  119.85    6.48
  -1   5  14  115.37    6.43
   1   5 -13    7.98    1.19
   1  -5 -13    8.76    1.42
   1   5 -13    9.40    1.22
   1  -5 -13    5.02    1.26
   1   5 -13    7.74    2.35
   1   5 -13    8.49    1.26
  -1   5  13    8.69    2.07
  -1  -5  13    7.32    2.06
   1   5 -13    7.65    1.19
   1   5 -13    6.18    2.57
   1   5 -13   10.41    2.69
   1  -5 -13    8.65    1.51
   1  -5 -13    8.75    1.12
   1  -5 -13    6.03    1.13
   1   5 -13    8.32    1.29
  -1   5  12   45.76    3.32
  -1  -5  12   48.23    3.29
   1   5 -12   56.64    3.69
   1   5 -12   62.28    3.74
  -1  -5  11    7.33    1.71
  -1   5  11    6.27    1.75
   1   5 -11    6.63    1.74
   1   5 -11    9.45    2.09
   1   5 -11    9.22    2.22
   1  -5 -10    9.84    1.47
   1   5 -10   11.29    1.53
  -1  -5  10    9.12    1.64
  -1   5  10   11.79    1.68
   1   5 -10   11.87    1.94
   1   5 -10   14.99    2.11
   1   5 -10    9.50    1.68
   1   5 -10   13.08    2.20
   1   5  -9   17.93    2.09
   1  -5  -9   14.40    1.48
  -1   5   9   14.63    1.66
   1   5  -9   13.77    1.51
  -1  -5   9   16.19    1.64
   1   5  -9   18.11    1.73
   1   5  -9   16.22    1.89
   1   5  -9   18.63    2.11
   1  -5  -9   14.38    1.01
   1   5  -8   63.08    3.40
   1   5  -8   56.60    3.07
   1  -5  -8   55.03    3.03
   1   5  -8   62.22    3.15
   1   5  -8   59.57    3.24
   1   5  -8   61.80    3.40
   1  -5  -8   54.54    2.77
   1   5  -7   10.80    1.62
   1  -5  -7   -0.29    0.95
   1   5  -7   -0.10    0.93
   1   5  -7   17.59    1.41
   1   5  -7    6.94    1.36
   1   5  -7   11.69    1.80
   1  -5  -7    0.94    0.46
   1   5  -6   19.42    1.62
   1  -5  -6   18.00    1.25
   1   5  -6   18.21    1.28
   1   5  -6   17.60    1.42
   1   5  -6   17.77    1.43
   1   5  -6   17.76    1.61
   1  -5  -6   15.61    0.88
   1   5  -5   94.12    4.51
  -1  -5   5   97.77    4.50
  -1   5   5  101.35    4.51
   1  -5  -5   94.33    4.50
   1   5  -5   89.88    4.58
   1   5  -5   95.26    4.66
   1  -5  -5   91.35    4.34
   1   5  -4    1.15    0.92
  -1  -5   4    0.97    0.50
   1   5  -4    1.03    0.56
  -1   5   4    0.74    0.52
   1  -5  -4    1.83    0.54
  -1  -5   4    1.64    0.58
   1   5  -4    1.31    0.78
  -1   5   4    1.19    0.56
  -1  -5   3    5.20    0.92
  -1   5   3    6.03    0.60
  -1  -5   3    6.28    0.70
   1  -5  -3    5.48    0.88
   1   5  -3    5.97    0.62
   1   5  -3    6.28    0.88
   1   5  -3    2.91    0.91
   1   5  -3    7.32    0.57
  -1   5   3    6.61    0.52
  -1  -5   3    5.99    0.52
   1  -5  -3    6.43    0.54
  -1  -5   3    5.09    0.54
  -1   5   3    5.43    0.52
   1   5  -3    5.51    0.73
  -1   5   3    5.78    0.48
   1  -5  -2  142.48    6.57
   1  -5  -2  143.16    6.66
   1   5  -2  141.11    6.64
   1   5  -2  153.28    6.61
  -1  -5   2  151.52    6.66
  -1   5   2  145.13    6.59
  -1  -5   2  146.64    6.62
   1   5  -2  138.37    6.64
   1  -5  -2  145.00    6.52
   1   5  -2  151.30    6.52
  -1  -5   2  132.46    6.52
  -1   5   2  127.10    6.51
   1   5  -2  137.51    6.59
  -1   5   2  134.94    6.52
   1   5  -2  149.76    6.63
   1   5  -1    4.10    0.62
  -1  -5   1    3.27    0.70
   1  -5  -1    4.17    0.50
  -1  -5   1    3.63    0.67
   1  -5  -1    3.03    0.79
  -1  -5   1    4.30    0.41
  -1   5   1    4.30    0.58
   1   5  -1    3.14    0.67
   1   5  -1    3.51    0.30
   1  -5  -1    3.97    0.27
  -1  -5   1    3.58    0.29
  -1   5   1    4.53    0.29
   1   5  -1    3.94    0.57
  -1   5   1    4.25    0.40
   1   5  -1    3.38    0.50
  -1  -5   1    4.11    0.35
  -1   5   1    4.66    0.31
   1   5   0   21.11    1.35
  -1  -5   0   23.63    1.34
  -1  -5   0   22.93    1.32
  -1   5   0   25.27    1.33
   1   5   0   23.69    1.30
  -1   5   0   20.08    1.26
   1  -5   0   21.42    1.39
   1  -5   0   22.52    1.20
  -1  -5   0   22.00    1.05
   1   5   0   21.47    1.22
   1   5   0   18.62    1.16
  -1   5  -1  530.64   23.20
  -1  -5  -1  490.95   23.20
   1  -5   1  497.71   23.20
   1  -5   1  512.13   23.20
   1   5   1  502.66   23.20
   1   5   1  496.06   23.20
   1   5   1  497.97   23.35
   1  -5   1  517.28   23.32
  -1   5  -1  536.42   23.35
  -1  -5  -1  540.92   23.36
   1   5   1  495.57   23.23
  -1  -5  -1  517.56   23.28
   1   5   1  478.83   23.29
  -1   5  -2 4823.99  213.21
  -1  -5  -2 4669.16  213.24
   1  -5   2 4355.36  213.23
   1   5   2 4622.12  213.12
  -1   5  -2 4395.78  213.24
   1  -5   2 4574.85  213.11
   1   5   2 4412.38  213.11
   1   5   2 4936.18  213.12
   1  -5   2 4896.01  213.12
  -1  -5  -2 4609.63  213.11
  -1   5  -2 4872.55  213.12
  -1   5  -2 4491.87  213.21
  -1  -5  -2 4616.06  213.15
   1   5   2 4320.99  213.17
   1   5   3  242.33   12.22
   1   5   3  238.82   12.26
  -1   5  -3  284.16   12.33
  -1   5  -3  258.36   12.41
   1   5   3  271.39   12.27
   1  -5   3  277.80   12.27
   1   5   3  286.40   12.27
   1  -5   3  271.22   12.26
  -1   5  -3  288.44   12.28
  -1  -5  -3  275.31   12.27
  -1   5  -3  251.60   12.37
   1   5   3  244.29   12.32
  -1  -5  -3  279.49   12.30
  -1   5  -4    2.35    0.55
  -1   5  -4    2.47    0.91
  -1  -5  -4    3.21    0.90
  -1   5  -4    1.85    1.04
   1   5   4    2.46    0.67
   1  -5   4    2.80    0.55
   1   5   4    2.71    0.57
   1  -5   4    2.15    0.64
  -1  -5  -4    2.90    0.62
  -1   5  -4    3.51    0.70
  -1   5  -4    2.04    0.91
   1   5   4    2.66    0.73
  -1  -5  -4    1.74    0.58
   1   5   4    2.81    0.49
  -1  -5  -5   41.40    2.30
   1   5   5   37.09    2.08
  -1   5  -5   40.20    2.03
  -1   5  -5   43.58    2.48
   1  -5   5   42.21    2.15
   1   5   5   39.45    2.17
   1   5   5   39.97    2.12
  -1   5  -5   44.57    2.20
  -1  -5  -5   40.60    2.15
  -1   5  -5   40.61    2.34
  -1   5  -5   41.64    2.37
  -1  -5  -5   41.85    2.13
  -1  -5  -6  355.07   17.09
  -1   5  -6  347.53   16.91
  -1   5  -6  374.83   17.11
   1  -5   6  385.81   17.04
   1   5   6  381.44   17.06
  -1  -5  -6  374.33   17.05
  -1   5  -6  390.59   17.07
  -1   5  -6  382.85   17.13
  -1  -5  -6  356.58   17.02
  -1   5  -7    7.72    1.48
  -1   5  -7    8.73    1.26
  -1  -5  -7    7.24    1.16
   1   5   7    8.30    1.25
   1  -5   7    9.23    1.15
  -1  -5  -7    6.50    1.19
  -1   5  -7    6.92    1.42
  -1  -5  -7    5.88    1.00
  -1  -5  -8    9.02    1.11
   1  -5   8    8.01    1.30
   1   5   8   10.25    1.36
  -1   5  -8    9.14    1.66
  -1   5  -8    9.81    1.69
  -1  -5  -8   10.57    1.34
  -1   5  -8   11.43    1.45
  -1   5  -8    8.83    1.24
  -1  -5  -9  360.04   18.38
  -1   5  -9  401.31   18.54
  -1   5  -9  389.38   18.36
  -1   5  -9  430.77   18.56
   1  -5   9  406.90   18.44
   1   5   9  398.04   18.47
  -1   5 -10 2118.22   88.74
  -1  -5 -10 1722.18   88.59
  -1   5 -10 2064.21   88.79
  -1   5 -10 1949.07   88.73
  -1   5 -10 1868.36   88.54
   1   5  10 1987.51   88.69
   1  -5  10 1927.96   88.65
  -1   5 -11    2.61    2.36
  -1   5 -11    0.28    2.04
   1   5  11    3.13    1.69
   1  -5  11    0.48    1.63
  -1  -5 -11   -0.68    1.20
  -1   5 -12    9.01    2.74
  -1   5 -12    8.52    2.36
   1   5  12    2.97    1.95
  -1   5 -13    3.23    1.17
  -1  -5 -13    0.14    1.27
  -1   5 -13    7.48    2.92
  -1  -5 -13    3.27    1.21
  -1   5 -13    1.60    1.46
  -1  -5 -13    0.90    1.45
  -1   5 -13    1.43    1.18
  -1   5 -13    1.94    1.27
  -1   5 -13    4.84    2.31
  -1   5 -13    2.51    1.25
  -1  -5 -13    2.55    1.29
  -1   5 -13    1.26    1.16
  -1   5 -13    2.60    1.52
   1  -5  13    4.57    1.91
   1   5  13    4.29    1.96
  -1   5 -14   11.85    1.45
  -1  -5 -14    9.33    1.55
  -1   5 -14    9.49    1.43
  -1   5 -14   10.60    2.40
  -1   5 -14    8.37    1.38
  -1  -5 -14    9.25    1.56
  -1   5 -14    7.32    1.68
  -1   5 -14    9.26    1.70
  -1  -5 -14   10.47    1.43
  -1   5 -14   10.70    1.50
  -1   5 -14    8.98    1.42
  -1   5 -14   10.54    3.17
  -1  -5 -14   10.06    1.30
  -1  -5 -14    4.01    1.37
  -1   5 -15   11.31    3.28
  -1   5 -15    8.14    1.51
  -1   5 -15   13.23    3.07
  -1   5 -15    9.82    1.69
  -1  -5 -15    8.44    1.73
  -1   5 -15   10.35    2.47
  -1  -5 -15   10.60    1.52
  -1   5 -15   10.39    1.64
  -1  -5 -15    9.55    1.79
  -1   5 -15   11.09    1.62
  -1   5 -15    9.47    1.87
  -1   5 -15    9.94    1.82
  -1  -5 -15    9.39    1.44
  -1  -5 -15    8.93    1.36
  -1   5 -16    0.33    3.06
  -1  -5 -16    1.85    1.41
  -1   5 -16    4.85    1.94
  -1  -5 -16   -0.62    1.66
  -1   5 -16    2.27    1.85
  -1   5 -16    1.19    1.85
  -1   5 -16    0.77    1.46
  -1   5 -16    3.20    1.84
  -1   5 -16    3.73    1.63
  -1   5 -16   -0.50    1.64
  -1   5 -16    2.06    2.97
  -1   5 -16    2.09    1.85
  -1  -5 -16    4.72    1.59
  -1  -5 -16    0.22    1.29
  -1   5 -16    1.38    1.64
  -1   5 -16    1.56    1.53
  -1   5 -17   25.32    2.34
  -1  -5 -17   21.43    1.98
  -1   5 -17   25.74    2.23
  -1  -5 -17   21.70    2.05
  -1  -5 -17   19.89    1.63
  -1   5 -17   20.90    1.98
  -1   5 -17   20.04    1.87
  -1   5 -17   25.23    2.24
  -1   5 -17   20.02    1.82
  -1   5 -17   20.98    2.30
  -1   5 -17   25.42    2.23
  -1   5 -17   20.25    3.25
  -1   5 -17   20.18    2.01
  -1   5 -17   20.15    2.02
   1   5  17   17.75    2.78
   1  -5  17   17.22    2.88
  -1   5 -18  176.41    7.36
  -1   5 -18  186.54    7.41
  -1  -5 -18  179.32    7.35
  -1   5 -18  191.13    7.36
  -1  -5 -18  180.54    7.31
  -1  -5 -18  154.86    7.19
  -1   5 -18  178.37    7.31
  -1   5 -18  186.75    7.41
  -1   5 -18  192.35    7.35
  -1   5 -18  163.16    7.24
  -1   5 -18  180.23    7.28
  -1   5 -18  186.08    7.28
  -1   5 -19    7.85    1.46
  -1  -5 -19    9.49    1.95
  -1   5 -19    6.92    1.72
  -1   5 -19   10.37    1.59
  -1   5 -19    7.92    1.64
  -1   5 -19    9.32    1.63
  -1  -5 -19    8.95    1.72
  -1   5 -19    9.80    1.62
  -1   5 -19    8.73    1.89
  -1   5 -19    8.72    1.92
  -1  -5 -19    6.02    1.31
  -1  -5 -19    8.55    1.69
  -1   5 -20    4.31    1.49
  -1   5 -20    4.25    1.68
  -1  -5 -20    4.23    1.06
  -1  -5 -20    5.38    1.47
  -1   5 -20    5.82    1.50
   1  -5  20    4.55    1.06
  -1   5 -20    5.23    1.50
  -1   5 -20    6.37    1.41
  -1   5 -20    4.97    1.24
  -1  -5 -20    3.85    1.77
  -1   5 -20    5.71    1.40
  -1  -5 -20    5.55    1.55
  -1   5 -21    7.30    1.05
  -1  -5 -21    9.55    1.54
  -1  -5 -21   10.48    1.34
  -1   5 -21    8.47    1.23
  -1   5 -21    8.86    1.23
  -1  -5 -21    7.38    0.92
  -1  -5 -21    9.91    1.36
  -1   5 -21    8.69    1.23
  -1   5 -22    2.89    0.85
  -1   5 -22    2.86    0.91
  -1  -5 -22    4.23    0.98
  -1   5 -23    0.53    0.50
  -1  -5 -23    1.11    0.44
   1   6 -23   16.38    0.98
   1  -6 -23   19.07    0.98
   1   6 -22    2.83    0.92
   1  -6 -22    1.65    0.84
   1   6 -22    2.25    0.85
   1   6 -22    1.23    0.67
   1   6 -21    5.59    1.15
   1   6 -21    4.18    0.97
  -1  -6  21    4.81    0.89
   1  -6 -21    3.23    0.70
   1   6 -21    4.39    1.28
   1   6 -21    4.45    1.27
   1   6 -20   44.75    1.75
   1   6 -20   42.57    1.78
   1   6 -20   42.61    1.92
   1   6 -20   43.42    1.60
  -1  -6  20   44.01    1.34
   1   6 -20   42.58    1.39
   1   6 -19    9.21    1.45
   1  -6 -19   12.56    1.89
   1   6 -19    6.96    1.92
   1   6 -19   11.01    1.31
   1   6 -19   14.83    1.35
   1   6 -19    8.60    1.80
   1   6 -19   10.40    1.97
  -1  -6  19    9.17    1.33
   1   6 -19   12.07    1.63
   1  -6 -19   11.83    1.19
   1  -6 -19   10.88    1.61
   1   6 -18   28.76    2.18
   1   6 -18   27.63    2.36
   1   6 -18   21.95    2.05
   1   6 -18   26.08    2.47
   1  -6 -18   27.00    1.82
   1   6 -18   23.51    2.38
   1  -6 -18   26.40    2.08
   1  -6 -18   24.77    1.81
   1   6 -18   21.99    1.74
   1  -6 -18   27.12    2.35
   1   6 -18   26.29    2.29
   1   6 -18   27.89    1.90
   1   6 -18   24.99    2.03
   1   6 -18   26.22    1.98
   1   6 -17   -2.44    1.75
   1   6 -17    0.97    2.87
   1  -6 -17   -1.00    1.72
   1  -6 -17   -0.52    1.58
   1  -6 -17   -0.42    1.29
   1   6 -17   -1.77    1.24
   1  -6 -17    1.06    1.86
   1   6 -17   -0.73    1.49
   1   6 -17   -0.28    1.65
   1   6 -17   -0.27    2.03
   1   6 -17    1.92    1.95
   1   6 -17   -0.31    1.88
   1   6 -17   -0.85    2.07
   1  -6 -17    0.32    1.39
   1   6 -16  239.25   11.42
   1   6 -16  253.77   11.44
   1   6 -16  239.03   11.39
   1  -6 -16  242.60   11.37
   1   6 -16  260.30   11.35
   1  -6 -16  213.73   11.27
   1  -6 -16  245.06   11.34
   1   6 -16  259.36   12.11
  -1  -6  16  243.85   11.90
  -1   6  16  231.98   11.89
   1   6 -16  215.83   11.25
   1   6 -16  256.00   11.40
   1   6 -16  248.58   11.34
   1   6 -16  242.47   11.34
   1   6 -16  254.14   12.14
   1   6 -16  243.66   11.34
   1  -6 -16  248.37   11.28
   1   6 -16  251.41   11.32
   1   6 -16  232.51   11.30
  -1   6  15  106.00    5.57
  -1  -6  15  122.45    5.67
   1   6 -15   83.63    4.95
   1  -6 -15   98.87    4.89
   1   6 -15   90.80    4.92
   1   6 -15   92.19    4.94
   1   6 -15  112.38    5.86
   1   6 -15  100.27    5.60
   1  -6 -15   94.47    4.84
   1   6 -15   84.58    4.97
   1   6 -15  103.60    4.87
   1   6 -15  113.87    5.78
   1  -6 -15   99.96    4.89
   1   6 -15   89.15    4.79
   1   6 -15   99.61    4.87
   1   6 -15  103.68    4.84
   1  -6 -15   97.01    4.79
   1   6 -14    2.21    2.63
   1   6 -14    3.66    2.68
   1  -6 -14   -0.42    1.38
   1  -6 -14    1.87    1.23
   1  -6 -14    0.68    1.23
   1   6 -14    1.00    2.52
  -1  -6  14   -1.87    2.32
  -1   6  14    1.54    2.22
   1   6 -14    1.95    1.32
   1  -6 -14    1.26    1.26
   1   6 -14    1.34    1.21
   1   6 -14    2.14    1.35
   1  -6 -14    2.11    1.55
   1   6 -14    0.80    1.31
   1   6 -13    1.06    1.06
   1   6 -13    1.06    1.10
   1   6 -13    0.72    1.10
   1   6 -13   -0.60    2.32
  -1  -6  13   -0.94    2.11
  -1   6  13    0.28    2.05
   1  -6 -13    0.33    1.11
   1   6 -13    0.60    1.26
   1  -6 -13   -0.14    1.28
   1   6 -13    1.08    2.53
   1   6 -13    2.07    2.63
   1   6 -13    0.10    1.41
   1  -6 -13    0.07    1.17
   1  -6 -13    0.56    1.38
  -1  -6  13    2.10    1.93
  -1   6  13    1.04    1.87
   1   6 -13    0.58    1.24
   1   6 -12   20.99    1.52
   1   6 -12   20.86    1.51
  -1  -6  12   22.55    2.26
  -1   6  12   25.27    2.26
   1   6 -12   22.04    1.72
   1  -6 -12   21.07    1.58
   1   6 -12   22.24    1.49
   1   6 -12   28.20    2.93
   1   6 -12   23.31    2.66
   1   6 -11  147.31    7.07
   1   6 -11  155.11    7.39
   1   6 -11  143.18    7.21
  -1   6  11  125.27    7.03
  -1  -6  11  130.52    7.02
   1   6 -11  157.57    7.33
   1   6 -10    0.13    2.10
   1   6 -10    0.41    1.65
  -1  -6  10    0.90    1.43
  -1   6  10    2.52    1.49
   1   6 -10   -0.04    1.80
   1   6 -10    0.71    2.04
   1   6  -9  488.76   21.22
   1   6  -9  464.92   21.13
   1   6  -9  473.91   21.07
  -1  -6   9  452.83   21.05
   1  -6  -9  423.75   21.00
   1   6  -9  425.25   21.03
  -1   6   9  433.38   21.06
   1   6  -9  480.05   21.22
   1   6  -8 1454.48   63.90
   1   6  -8 1399.25   63.83
   1   6  -8 1397.46   63.78
  -1  -6   8 1378.53   63.77
  -1   6   8 1360.09   63.79
   1  -6  -8 1329.29   63.74
   1   6  -8 1363.69   63.77
   1   6  -8 1439.38   63.88
   1   6  -7  122.33    5.83
   1   6  -7  116.77    5.69
   1   6  -7  116.42    5.65
  -1   6   7  111.37    5.60
   1   6  -7  114.57    5.57
  -1  -6   7  115.00    5.57
   1  -6  -7  110.01    5.53
   1   6  -7  116.59    5.78
   1   6  -6   36.94    2.41
   1   6  -6   37.18    2.25
   1   6  -6   35.78    2.21
   1  -6  -6   36.38    2.02
   1   6  -6   37.43    2.05
   1   6  -5    2.92    1.27
   1   6  -5    2.02    0.74
  -1   6   5    1.36    0.67
   1  -6  -5    2.47    0.69
  -1  -6   5    2.51    0.67
   1   6  -5    2.18    1.05
  -1  -6   4  177.31    9.03
  -1   6   4  183.04    9.03
   1   6  -4  199.16    9.21
   1  -6  -4  189.99    9.03
   1   6  -4  195.85    9.05
  -1   6   4  207.61    9.06
  -1  -6   4  201.35    9.05
  -1  -6   4  196.71    9.23
   1   6  -4  208.93    9.09
   1   6  -4  193.26    9.13
   1   6  -4  200.13    9.19
   1  -6  -3    6.95    1.12
  -1   6   3    9.85    0.84
  -1  -6   3    8.79    0.98
  -1  -6   3    9.47    1.20
  -1   6   3    8.31    0.68
  -1  -6   3    9.57    0.70
  -1   6   3    7.98    0.69
  -1  -6   3    9.72    0.71
  -1   6   3    9.97    0.68
   1   6  -3    9.97    0.74
   1  -6  -3    9.14    0.68
   1   6  -2   -0.01    0.62
   1   6  -2    1.06    0.85
   1  -6  -2   -0.38    0.86
   1   6  -2    0.87    0.63
  -1  -6   2   -0.33    0.88
  -1  -6   2    0.54    0.59
   1   6  -2    0.35    0.87
  -1   6   2    0.25    0.55
  -1  -6   2    0.31    0.74
  -1   6   2   -0.04    0.29
  -1  -6   2    0.52    0.32
  -1  -6   2    0.31    0.28
  -1  -6   2    0.39    0.30
   1  -6  -2    0.27    0.28
  -1   6   2    0.36    0.27
   1   6  -2    0.09    0.32
   1  -6  -2    0.01    0.50
  -1   6   2    0.64    0.37
  -1  -6   1  131.50    6.34
  -1  -6   1  144.59    6.52
  -1   6   1  150.27    6.48
  -1  -6   1  156.81    6.53
   1  -6  -1  136.81    6.40
   1  -6  -1  135.13    6.55
  -1   6   1  131.41    6.38
   1   6  -1  132.19    6.42
   1   6  -1  135.07    6.49
  -1  -6   0 1529.17   68.47
   1  -6   0 1434.47   68.40
  -1  -6   0 1554.87   68.49
  -1  -6   0 1567.80   68.32
   1  -6   0 1380.92   68.49
   1   6   0 1379.23   68.40
   1   6   0 1478.87   68.44
  -1   6   0 1399.71   68.41
   1  -6   1   41.24    2.02
  -1  -6  -1   41.88    2.14
  -1   6  -1   36.50    2.07
   1   6   1   34.57    1.95
   1   6   2    0.30    0.58
  -1  -6  -2    0.73    0.55
  -1   6  -2   -0.13    1.03
   1   6   2    0.30    0.44
  -1  -6  -2    0.58    0.90
   1  -6   2    0.51    0.75
   1   6   2    0.43    0.27
   1  -6   2    0.55    0.33
   1   6   2    0.43    0.33
   1  -6   2    0.68    0.30
  -1   6  -2    0.29    0.83
  -1   6  -3  108.64    5.14
   1  -6   3  107.75    4.95
   1   6   3  105.49    4.94
   1  -6   3  106.07    4.95
   1   6   3   97.44    4.94
   1   6   3   95.95    5.04
  -1  -6  -3  113.89    5.00
  -1   6  -3  117.17    5.23
   1  -6   3   95.84    5.16
  -1   6  -3  114.64    5.08
   1   6   3  103.26    4.97
   1   6   3  101.90    4.94
  -1  -6  -3  106.94    4.96
  -1   6  -3  113.50    4.97
  -1   6  -4 1521.36   70.88
  -1   6  -4 1590.94   70.92
  -1   6  -4 1547.19   70.82
  -1  -6  -4 1544.28   70.90
   1   6   4 1438.73   70.78
  -1  -6  -4 1556.38   70.78
  -1   6  -4 1660.08   70.80
   1   6   4 1356.58   70.82
  -1  -6  -4 1526.60   70.78
   1   6   4 1577.10   70.78
   1  -6   4 1592.82   70.77
   1   6   4 1515.09   70.77
   1  -6   4 1584.82   70.78
  -1   6  -5  277.23   13.03
  -1   6  -5  282.43   13.04
  -1   6  -5  275.25   13.10
  -1  -6  -5  278.02   13.05
  -1   6  -5  276.27   12.88
  -1   6  -5  295.22   12.93
  -1  -6  -5  280.03   12.91
  -1  -6  -5  269.71   12.88
   1   6   5  264.38   12.90
   1  -6   5  282.54   12.90
   1   6   5  277.39   12.92
  -1   6  -6    0.94    1.33
  -1   6  -6   -1.19    1.69
  -1  -6  -6    1.49    1.21
  -1   6  -6    2.97    1.45
  -1   6  -6    1.16    0.56
  -1   6  -6    3.10    1.04
  -1  -6  -6    2.37    0.92
  -1  -6  -6    2.51    0.73
   1   6   6    2.27    0.96
   1  -6   6    1.08    0.93
  -1   6  -7    0.12    1.45
   1   6   7    0.25    1.04
   1  -6   7    0.06    0.99
  -1  -6  -7    1.55    0.75
  -1   6  -7    0.51    1.49
  -1  -6  -7    0.61    1.20
  -1   6  -8  495.16   22.50
   1   6   8  493.87   22.40
   1  -6   8  502.88   22.38
  -1   6  -8  513.14   22.49
  -1  -6  -8  437.27   22.29
  -1   6  -9    9.99    1.53
   1  -6   9   10.76    1.46
   1   6   9   10.57    1.47
  -1   6  -9   12.78    1.97
  -1   6  -9   12.27    2.07
  -1  -6  -9    8.86    1.06
  -1   6 -10   46.84    2.66
  -1   6 -10   44.68    3.09
  -1   6 -10   49.25    3.07
   1  -6  10   42.16    2.67
   1   6  10   44.75    2.75
  -1   6 -11  106.27    5.75
  -1   6 -11  118.06    6.28
   1   6  11  109.96    5.86
   1  -6  11  116.61    5.83
  -1   6 -11  118.91    6.15
  -1   6 -11  126.29    6.13
  -1   6 -12 1178.61   46.13
  -1   6 -12 1085.94   46.02
  -1  -6 -12  938.58   45.55
  -1   6 -12  967.41   45.52
  -1  -6 -12 1035.39   45.59
  -1   6 -12  993.62   45.53
   1   6  12  956.64   45.87
   1  -6  12 1030.16   45.85
  -1   6 -12  963.85   45.52
  -1   6 -12  952.12   45.51
  -1   6 -12  985.70   45.54
  -1   6 -12 1155.07   45.98
  -1   6 -13    5.25    3.02
  -1  -6 -13    5.89    1.34
  -1   6 -13    4.17    1.32
  -1  -6 -13    6.04    1.42
   1  -6  13    5.54    1.08
  -1   6 -13    4.14    1.54
  -1  -6 -13    5.42    1.55
  -1   6 -13    5.07    1.35
  -1  -6 -13    3.98    1.32
  -1   6 -13    6.79    1.33
  -1   6 -13    5.65    1.29
   1  -6  13    6.43    1.89
   1   6  13    6.14    1.97
  -1   6 -13    4.72    2.47
  -1   6 -14   18.82    1.76
  -1  -6 -14   19.19    1.74
  -1   6 -14   20.95    2.01
  -1  -6 -14   18.83    1.83
  -1   6 -14   21.34    1.85
  -1   6 -14   25.03    2.78
  -1   6 -14   26.15    3.49
  -1  -6 -14   20.19    1.97
  -1   6 -14   21.95    1.67
  -1   6 -14   19.43    1.74
   1  -6  14   19.53    1.50
  -1   6 -14   21.80    2.00
  -1  -6 -14   18.98    1.63
  -1   6 -14   21.52    1.84
  -1  -6 -15   83.80    4.41
  -1  -6 -15   83.58    4.36
  -1   6 -15   89.81    4.47
  -1   6 -15  102.81    5.64
  -1  -6 -15   76.37    4.30
  -1   6 -15   86.70    5.08
  -1   6 -15   90.13    4.38
  -1   6 -15   95.94    4.53
  -1  -6 -15   91.88    4.51
  -1   6 -15   79.61    4.29
  -1   6 -15   83.51    4.36
  -1  -6 -16   12.64    1.68
  -1   6 -16   11.75    1.98
  -1   6 -16   10.32    3.22
  -1   6 -16   11.00    1.54
  -1  -6 -16   11.40    1.78
  -1   6 -16    9.62    2.10
  -1  -6 -16    9.92    1.48
  -1   6 -16   10.04    2.98
  -1   6 -16   11.45    1.96
  -1   6 -16   10.89    2.00
  -1   6 -16    9.87    1.71
  -1   6 -16    7.14    1.74
  -1   6 -16   10.03    1.80
   1   6  16    5.81    2.42
   1  -6  16    4.12    2.58
  -1   6 -16   13.46    2.05
  -1  -6 -17    9.36    1.84
  -1   6 -17    7.75    2.08
  -1   6 -17    8.61    1.59
  -1   6 -17    6.72    1.85
  -1   6 -17    7.89    2.04
  -1   6 -17    7.77    1.97
  -1   6 -17    9.91    1.99
  -1   6 -17    7.71    1.71
  -1   6 -17   11.29    1.97
  -1  -6 -17    6.34    1.74
  -1   6 -17    6.30    1.78
  -1   6 -17    9.54    1.74
  -1   6 -17    4.50    1.48
  -1  -6 -18    3.15    1.75
  -1   6 -18    4.00    1.99
  -1   6 -18    4.96    1.64
  -1   6 -18    2.32    1.68
  -1   6 -18   11.26    1.27
  -1   6 -18    4.10    1.39
  -1   6 -18    1.54    1.67
  -1   6 -18    3.81    1.88
  -1   6 -18    7.30    1.84
  -1  -6 -18    4.02    1.39
  -1  -6 -18    4.23    1.65
  -1   6 -18    2.06    1.84
  -1   6 -18    3.74    2.00
  -1   6 -19   22.64    1.92
  -1  -6 -19   21.26    1.73
  -1  -6 -19   25.75    2.00
  -1   6 -19   24.24    2.23
  -1   6 -19   20.33    1.72
  -1  -6 -19   24.16    2.01
  -1   6 -19   24.68    1.87
  -1   6 -19   27.47    1.97
  -1   6 -19   20.62    1.89
  -1   6 -19   20.76    2.21
  -1   6 -19   25.93    2.10
   1  -6  19   24.16    1.61
  -1  -6 -20  101.05    1.84
  -1   6 -20   99.61    1.71
  -1  -6 -20  104.25    1.91
  -1  -6 -20   84.13    1.49
  -1   6 -20   77.44    2.06
  -1   6 -20   84.49    1.46
  -1   6 -20  103.02    1.73
  -1   6 -20  100.64    1.79
  -1   6 -20   95.81    1.77
  -1   6 -20   92.46    1.83
  -1   6 -20   95.21    2.01
  -1   6 -21   -0.38    1.05
  -1  -6 -21    0.89    1.19
  -1   6 -21    0.38    1.11
  -1  -6 -21   -0.14    1.04
  -1  -6 -21    0.61    1.23
  -1  -6 -21   -0.54    0.79
  -1   6 -21   -0.10    1.09
  -1   6 -22   -1.21    0.70
  -1  -6 -22    0.09    0.68
  -1   6 -22    0.27    0.74
  -1  -6 -22    0.29    0.87
  -1  -6 -22    0.14    0.80
  -1   6 -22   -0.22    0.77
  -1  -6 -23    0.52    0.43
   1  -7 -23    0.22    0.36
   1   7 -23    0.21    0.36
   1   7 -22    2.70    0.52
   1  -7 -22    4.36    0.75
   1  -7 -22    4.37    0.76
   1   7 -22    3.62    0.87
   1   7 -21   11.31    1.02
   1  -7 -21   14.51    1.32
   1  -7 -21   10.26    0.91
   1   7 -21   10.90    1.33
   1  -7 -21   15.49    1.18
   1  -7 -21   15.05    1.21
   1   7 -21   10.93    1.36
   1   7 -20    4.58    1.57
   1  -7 -20    4.68    1.23
   1   7 -20    2.82    1.67
   1   7 -20    6.34    1.37
   1  -7 -20    4.40    0.98
  -1  -7  20    4.38    1.04
   1   7 -20    4.73    1.68
   1  -7 -20    4.79    1.41
   1   7 -20    4.45    1.08
   1   7 -19   -1.71    1.88
   1   7 -19    0.40    1.29
   1  -7 -19    1.72    1.30
   1  -7 -19    0.42    1.52
   1  -7 -19    1.18    1.14
   1   7 -19    0.05    1.59
  -1  -7  19    0.07    1.21
   1  -7 -19    1.11    1.60
   1   7 -19   -0.37    1.18
   1   7 -19    2.16    1.91
   1   7 -19   -1.21    1.34
   1   7 -19    0.43    0.26
   1   7 -19   -0.82    1.75
   1  -7 -18   47.90    2.03
   1  -7 -18   42.82    1.65
  -1  -7  18   44.24    1.69
   1   7 -18   41.83    1.66
   1  -7 -18   44.90    2.04
   1   7 -18   43.50    1.84
   1   7 -18   47.00    2.25
   1   7 -18   40.26    1.89
   1   7 -18   49.12    2.17
   1   7 -18   43.81    2.01
   1   7 -18   45.89    2.31
   1   7 -18   45.39    1.75
   1   7 -18   47.19    2.23
   1   7 -17   17.64    1.87
   1   7 -17   22.70    2.33
   1  -7 -17   25.06    2.13
   1  -7 -17   22.61    2.06
   1  -7 -17   22.19    1.81
   1   7 -17   26.93    2.15
   1   7 -17   18.11    1.92
   1   7 -17   27.49    2.05
   1  -7 -17   26.97    1.69
   1   7 -17   25.04    2.04
   1   7 -17   20.04    2.30
   1   7 -17   21.43    1.84
   1   7 -17   18.91    2.40
   1  -7 -16    1.19    1.36
   1  -7 -16    1.10    1.65
   1   7 -16    1.35    1.59
   1   7 -16   -5.17    3.12
   1  -7 -16    1.64    1.75
   1   7 -16    1.60    2.06
   1   7 -16    3.28    2.59
  -1  -7  16    0.05    2.39
  -1   7  16   -3.64    2.29
   1   7 -16   -2.29    2.89
   1   7 -16    1.19    1.57
   1   7 -16    0.06    1.38
   1   7 -16    0.33    1.72
   1   7 -16    2.40    1.89
   1   7 -16    0.89    2.04
   1  -7 -16    0.25    1.33
   1   7 -16    2.33    1.66
   1   7 -15   12.98    1.96
   1   7 -15   11.50    1.62
   1   7 -15   13.03    2.83
  -1  -7  15   16.65    2.55
  -1   7  15   11.76    2.42
   1  -7 -15   10.20    1.75
   1  -7 -15   12.91    1.46
   1   7 -15   11.64    1.70
   1  -7 -15    9.74    1.42
   1  -7 -15    6.70    1.42
   1   7 -15    8.07    1.85
   1   7 -15   13.15    1.67
   1   7 -15    9.89    1.46
   1   7 -15    9.64    1.99
   1   7 -15    9.18    2.85
   1   7 -15   14.77    2.98
   1   7 -14  493.81   23.44
   1   7 -14  535.86   23.55
  -1  -7  14  543.04   23.38
  -1   7  14  536.75   23.40
   1   7 -14  504.14   22.95
   1  -7 -14  442.04   22.90
   1   7 -14  547.34   23.53
   1   7 -14  497.42   22.92
   1   7 -14  475.17   22.90
   1  -7 -14  518.34   22.90
   1   7 -14  485.68   22.90
   1   7 -14  500.55   22.91
   1  -7 -14  505.33   22.97
   1   7 -13   48.64    2.80
   1   7 -13   46.73    2.78
   1   7 -13   51.07    2.96
  -1  -7  13   47.75    2.75
   1   7 -13   51.23    2.85
   1  -7 -13   57.14    2.95
   1   7 -13   63.05    3.92
   1   7 -13   68.42    4.01
  -1  -7  13   69.29    3.66
  -1   7  13   61.66    3.58
   1  -7 -13   57.14    2.82
   1   7 -13   56.34    2.87
   1   7 -13   54.82    2.90
  -1   7  13   50.47    3.46
  -1  -7  13   67.02    3.54
   1  -7 -13   43.27    2.85
   1   7 -13   65.48    4.28
   1  -7 -13   48.61    2.99
   1   7 -13   68.45    4.13
   1   7 -12   57.53    2.97
   1   7 -12   55.87    2.96
   1   7 -12   65.68    3.69
   1   7 -12   73.70    4.33
  -1   7  12   59.01    3.68
  -1  -7  12   68.39    3.69
   1  -7 -12   54.86    3.06
   1   7 -12   71.57    4.02
   1   7 -12   61.56    3.04
   1   7 -12   60.11    3.03
   1   7 -12   56.57    3.02
  -1  -7  12   56.14    2.97
   1  -7 -12   54.70    3.04
  -1   7  12   52.03    3.55
  -1  -7  12   61.83    3.62
   1  -7 -12   57.35    3.07
   1  -7 -12   58.84    3.13
   1   7 -12   73.66    4.24
   1   7 -11   18.46    2.24
   1   7 -11   20.49    2.79
  -1   7  11   18.59    2.02
  -1  -7  11   17.28    2.02
   1   7 -11   19.60    2.48
   1   7 -11   21.26    2.68
  -1  -7  11   15.50    1.96
  -1   7  11   16.04    1.97
   1   7 -10  768.30   35.13
   1   7 -10  757.42   35.20
   1   7 -10  811.33   35.28
  -1   7  10  744.08   35.09
   1   7 -10  810.57   35.27
  -1   7  10  699.49   35.10
  -1  -7  10  743.91   35.09
   1   7  -9   56.26    3.26
   1   7  -9   51.39    3.16
   1   7  -9   58.82    3.48
  -1  -7   9   47.11    2.95
  -1   7   9   50.05    2.97
   1   7  -9   54.48    3.44
   1   7  -8    4.79    1.62
   1   7  -8    5.45    1.89
   1   7  -8    6.77    1.94
   1   7  -8    4.45    1.59
  -1  -7   8    3.29    1.14
  -1   7   8    3.88    1.20
   1   7  -7   25.21    2.00
   1   7  -7   26.71    1.98
   1   7  -7   27.49    2.27
  -1   7   7   21.18    1.61
   1   7  -7   27.28    2.23
  -1  -7   7   24.95    1.66
  -1   7   7   26.27    1.73
   1   7  -7   23.88    1.65
   1   7  -6 1864.19   84.52
  -1  -7   6 1896.10   84.64
   1   7  -6 1857.37   84.58
  -1   7   6 1799.79   84.45
  -1  -7   6 1861.13   84.44
   1   7  -6 1817.08   84.44
  -1  -7   6 1853.43   84.43
  -1   7   6 1790.06   84.43
   1   7  -5   78.57    3.94
  -1  -7   5   84.10    4.12
   1   7  -5   85.87    4.15
  -1   7   5   69.91    3.74
  -1  -7   5   76.10    3.76
  -1  -7   5   77.54    3.77
  -1   7   5   74.25    3.76
  -1   7   5   80.07    3.79
   1   7  -5   79.21    3.77
  -1  -7   5   81.74    3.77
  -1   7   4   40.13    2.41
  -1   7   4   45.70    2.44
  -1  -7   4   48.46    2.44
   1   7  -4   55.46    2.67
   1   7  -4   53.81    2.83
  -1  -7   4   52.77    2.86
   1   7  -4   56.45    2.88
  -1  -7   4   55.50    2.46
  -1   7   4   52.62    2.47
  -1  -7   4   49.77    2.45
  -1   7   4   48.00    2.45
   1   7  -4   56.05    2.48
  -1  -7   3   41.55    2.14
  -1   7   3   39.85    2.13
  -1   7   3   46.63    2.14
  -1  -7   3   49.97    2.15
   1   7  -3   51.99    2.56
   1   7  -3   45.39    2.35
   1   7  -3   46.49    2.53
  -1   7   3   40.40    2.18
  -1   7   3   45.78    2.34
  -1  -7   3   42.11    2.33
  -1  -7   3   45.95    2.52
   1  -7  -3   43.25    2.52
  -1  -7   3   44.23    2.39
   1   7  -2   33.71    1.81
   1   7  -2   33.26    2.02
  -1   7   2   27.82    1.65
  -1  -7   2   34.41    1.95
   1  -7  -2   32.11    1.70
  -1   7   2   35.10    1.82
   1  -7  -2   34.54    2.03
   1   7  -2   33.64    1.98
  -1  -7   2   34.11    1.70
  -1  -7   2   36.11    1.98
   1   7  -1    4.47    0.76
   1   7  -1    4.41    1.06
   1  -7  -1    4.36    0.61
  -1   7   1    3.22    0.53
   1  -7  -1    4.30    1.07
  -1  -7   1    4.55    0.41
  -1   7   1    3.21    0.78
  -1  -7   1    3.40    0.97
  -1  -7   1    2.82    0.98
   1   7   0    5.64    0.77
  -1   7   0    5.13    0.67
  -1  -7   0    6.01    1.06
  -1  -7   0    5.56    1.03
   1  -7   0    6.20    0.69
  -1  -7   0    6.00    0.40
  -1   7  -1   11.62    1.21
   1  -7   1   11.97    1.00
  -1  -7  -1   12.48    1.30
  -1  -7  -1   12.61    1.23
   1  -7   2  318.74   14.13
   1  -7   2  298.58   14.13
   1   7   2  283.81   14.12
  -1   7  -2  358.57   14.39
   1   7   2  319.66   14.29
  -1   7  -2  353.60   14.45
   1  -7   2  364.01   14.36
   1   7   2  357.79   14.23
  -1  -7  -2  365.29   14.44
  -1   7  -3   19.79    1.73
   1  -7   3   18.26    0.98
   1   7   3   16.86    0.99
   1   7   3   19.04    0.97
   1  -7   3   16.74    0.99
  -1   7  -3   19.18    1.50
   1   7   3   17.40    1.20
   1   7   3   17.01    1.08
   1  -7   3   20.91    1.75
   1   7   3   17.99    1.09
   1  -7   3   17.37    1.41
   1   7   4   16.56    1.05
   1  -7   4   17.45    1.06
   1  -7   4   16.72    1.02
   1   7   4   16.80    1.01
  -1   7  -4   17.24    1.53
  -1   7  -4   18.16    1.78
  -1  -7  -4   18.36    1.12
   1   7   4   16.37    1.26
   1  -7   4   15.55    1.52
   1   7   4   16.37    1.08
   1  -7   4   13.18    1.83
   1  -7   5   89.04    4.09
   1   7   5   78.00    4.07
   1   7   5   80.75    4.09
  -1   7  -5   87.89    4.39
  -1   7  -5   87.85    4.33
  -1  -7  -5   84.94    4.07
  -1   7  -5   90.73    4.49
   1  -7   5   83.35    4.60
  -1  -7  -5   88.20    4.38
  -1   7  -6  755.74   33.19
   1  -7   6  745.17   32.99
   1   7   6  723.04   33.00
  -1   7  -6  740.73   33.14
  -1  -7  -6  690.60   32.94
  -1   7  -6  733.07   33.12
  -1   7  -6  676.52   32.94
  -1  -7  -6  719.36   33.14
   1   7   7   65.97    3.50
   1  -7   7   69.51    3.49
  -1   7  -7   74.73    3.83
  -1  -7  -7   66.39    3.35
  -1   7  -7   67.41    3.78
  -1   7  -7   70.67    4.00
   1  -7   8    1.18    1.14
   1   7   8    1.42    1.16
  -1   7  -8    3.18    1.83
  -1  -7  -8    1.08    0.73
  -1   7  -8    3.45    2.16
  -1   7  -8    0.63    1.86
  -1   7  -9   53.32    3.19
   1   7   9   47.15    2.75
   1  -7   9   50.31    2.74
  -1  -7  -9   41.82    2.42
  -1   7  -9   49.92    2.86
  -1   7  -9   50.40    3.17
  -1   7 -10   87.05    4.60
  -1   7 -10   84.90    4.54
  -1   7 -10   79.96    4.24
   1   7  10   72.19    4.18
   1  -7  10   74.72    4.15
  -1   7 -11    2.07    2.36
  -1   7 -11    2.30    2.31
   1   7  11    0.16    1.51
   1  -7  11    0.78    1.51
  -1   7 -11    0.32    1.72
  -1   7 -12   23.28    1.71
  -1  -7 -12   26.16    1.83
  -1  -7 -12   22.80    1.70
  -1   7 -12   29.73    3.26
  -1   7 -12   22.78    1.77
  -1  -7 -12   21.43    1.66
  -1   7 -12   28.32    2.93
  -1  -7 -12   24.58    1.86
  -1   7 -12   22.79    1.64
  -1   7 -12   23.70    1.71
  -1   7 -12   25.24    1.66
   1   7  12   22.42    2.21
   1  -7  12   25.47    2.21
  -1   7 -12   27.27    2.92
   1  -7  12   20.96    1.57
  -1  -7 -13  104.30    5.47
  -1  -7 -13  102.49    5.48
  -1   7 -13  119.63    5.46
  -1   7 -13  134.19    6.27
  -1   7 -13  138.70    6.39
  -1  -7 -13  118.84    5.60
   1  -7  13  105.38    5.38
  -1   7 -13  138.94    6.61
  -1   7 -13  107.45    5.45
  -1   7 -13  107.62    5.43
  -1   7 -13  117.44    5.46
  -1   7 -14   29.20    1.99
  -1   7 -14   29.99    2.28
  -1  -7 -14   27.79    2.14
  -1   7 -14   26.94    2.09
  -1  -7 -14   26.77    2.05
  -1   7 -14   27.66    1.88
  -1  -7 -14   29.98    2.28
   1  -7  14   26.81    1.83
  -1   7 -14   29.19    2.25
  -1   7 -14   26.53    1.99
  -1   7 -14   36.76    3.70
  -1   7 -14   30.24    3.05
  -1   7 -14   29.66    3.24
  -1   7 -14   27.71    2.01
  -1   7 -15   19.47    3.31
   1  -7  15   13.65    1.41
  -1   7 -15   14.53    1.99
  -1  -7 -15   14.17    1.84
  -1  -7 -15   12.39    1.70
  -1   7 -15   12.86    1.64
  -1   7 -15   18.24    2.80
  -1   7 -15   11.97    1.67
  -1   7 -15   16.10    1.79
  -1  -7 -15   10.22    2.00
  -1   7 -15    9.41    1.48
  -1   7 -15   15.79    1.83
   1   7  15   18.10    2.48
   1  -7  15   16.37    2.60
  -1   7 -15   11.53    2.02
   1  -7  16    1.40    1.17
  -1   7 -16    0.08    1.52
  -1   7 -16    0.63    1.35
  -1  -7 -16    0.33    1.94
  -1  -7 -16   -0.02    1.74
  -1   7 -16    2.50    1.96
  -1  -7 -16   -0.02    1.43
  -1   7 -16    2.73    1.96
  -1   7 -16   -1.41    3.03
  -1   7 -16    1.66    1.74
   1  -7  16    0.16    2.37
  -1   7 -16   -0.20    1.88
  -1   7 -16   -0.34    1.96
  -1   7 -16   -0.60    1.66
   1  -7  17    2.74    1.28
  -1   7 -17    2.08    1.77
  -1  -7 -17    0.38    1.74
  -1  -7 -17    1.51    1.46
  -1   7 -17   -0.69    1.87
  -1  -7 -17    1.90    1.72
  -1   7 -17   -0.04    2.02
  -1   7 -17    1.33    1.58
  -1   7 -17    0.31    1.71
  -1  -7 -17    1.88    1.96
  -1   7 -17    1.07    1.34
  -1   7 -17   -1.35    1.96
  -1   7 -17    3.31    1.93
  -1   7 -17    0.21    1.57
  -1   7 -17    0.09    2.02
  -1  -7 -17    0.52    1.32
  -1   7 -18    4.43    1.99
  -1   7 -18    5.37    1.98
  -1   7 -18    6.54    1.44
  -1   7 -18    6.12    1.69
  -1   7 -18    5.81    1.87
  -1  -7 -18    5.71    1.44
  -1  -7 -18    7.95    1.68
  -1   7 -18    3.88    1.89
  -1   7 -18    8.20    1.84
  -1   7 -18    4.58    1.54
   1  -7  18    6.45    1.22
  -1  -7 -18    5.77    1.74
  -1  -7 -18    4.91    1.98
  -1   7 -18    4.08    1.26
  -1   7 -19   -0.44    1.10
  -1   7 -19    0.99    1.70
  -1   7 -19   -0.17    1.66
  -1   7 -19    1.91    1.81
  -1   7 -19    0.56    1.45
  -1   7 -19    1.79    1.49
  -1  -7 -19    1.14    1.52
  -1   7 -19    1.89    1.37
  -1  -7 -19    0.04    1.23
  -1  -7 -19    0.13    1.56
  -1   7 -19    1.11    1.42
  -1   7 -19    1.15    1.88
  -1  -7 -20   -0.58    1.14
  -1   7 -20    1.69    1.44
  -1   7 -20    1.18    1.26
  -1   7 -20   -0.31    1.57
  -1   7 -20    0.31    1.23
  -1  -7 -20    0.62    1.32
  -1   7 -20    0.86    1.15
  -1  -7 -20    1.51    1.40
  -1  -7 -20    0.63    1.02
  -1   7 -20    1.57    1.22
  -1   7 -20   -0.24    1.60
  -1  -7 -21    1.38    1.06
  -1   7 -21    0.37    0.93
  -1  -7 -21    0.80    0.81
  -1   7 -21    0.39    1.05
  -1  -7 -21    0.17    0.90
  -1  -7 -21    0.02    0.96
  -1   7 -21    0.62    0.99
  -1   7 -22    7.43    0.74
  -1  -7 -22    8.23    0.68
  -1   7 -22    8.31    0.73
  -1  -7 -22    8.86    0.81
  -1   7 -22    9.69    0.82
   1   8 -22   -0.04    0.73
   1  -8 -22    0.21    0.58
   1  -8 -22   -0.92    0.60
   1   8 -21    2.18    0.69
   1   8 -21    2.16    1.09
   1  -8 -21    2.48    0.68
   1   8 -21    1.96    1.15
   1  -8 -21    3.65    0.92
   1  -8 -21    4.22    0.90
   1  -8 -20   10.39    1.24
   1   8 -20    7.03    1.57
   1   8 -20    6.55    1.33
   1  -8 -20    9.52    1.22
   1   8 -20    8.18    1.60
   1   8 -20    7.15    1.01
   1  -8 -20    8.88    1.38
   1   8 -20   11.00    1.70
   1   8 -20    8.05    1.40
   1  -8 -20    7.69    1.04
   1   8 -19   -0.50    1.19
   1  -8 -19    0.42    1.27
   1   8 -19   -1.08    1.79
   1   8 -19    1.55    1.08
   1  -8 -19    0.71    1.47
   1   8 -19    0.69    1.52
   1   8 -19   -1.61    1.73
   1   8 -19   -0.72    0.32
   1   8 -19   -1.54    1.66
   1   8 -19    1.20    1.45
   1   8 -19   -1.04    1.85
  -1  -8  19   -0.37    1.09
   1   8 -19   -0.45    1.32
   1  -8 -19    1.04    1.17
   1  -8 -19    0.67    1.56
   1   8 -18   -0.38    1.30
  -1  -8  18   -0.31    1.28
   1   8 -18   -0.66    2.01
   1  -8 -18    0.10    1.66
   1   8 -18    1.03    1.20
   1  -8 -18   -0.35    1.38
   1  -8 -18   -1.33    1.67
   1  -8 -18   -1.03    1.32
   1   8 -18    0.49    1.97
   1   8 -18    0.26    1.67
   1   8 -18    0.21    1.56
   1   8 -18   -2.05    1.59
   1   8 -18    1.91    1.87
  -1  -8  17   -1.38    1.42
   1   8 -17   -0.47    2.10
   1  -8 -17    1.15    1.68
   1  -8 -17   -0.51    1.43
   1   8 -17   -0.38    1.85
   1   8 -17   -0.80    1.76
   1   8 -17   -0.84    1.35
   1   8 -17    0.89    1.61
   1   8 -17    0.48    1.95
   1   8 -17    1.63    1.50
   1   8 -17   -1.76    1.73
   1   8 -17   -0.82    1.58
   1  -8 -16   10.33    1.52
   1   8 -16   11.48    1.96
  -1  -8  16   10.50    1.59
   1   8 -16    7.97    1.47
   1  -8 -16   10.43    1.79
   1   8 -16   10.15    2.89
   1   8 -16    4.38    2.73
   1   8 -16   11.24    1.87
   1  -8 -16   10.99    1.45
  -1  -8  16    6.58    2.35
   1   8 -16    8.74    1.72
   1  -8 -16   13.74    2.06
   1   8 -16    9.25    1.77
   1  -8 -16   10.50    1.30
   1   8 -16   10.59    1.70
   1   8 -16   10.08    2.02
   1  -8 -15    4.83    1.93
  -1  -8  15    8.81    1.55
   1  -8 -15    7.29    1.68
   1   8 -15    7.32    1.62
   1   8 -15   10.77    2.94
   1  -8 -15    3.14    1.44
   1   8 -15   12.12    2.94
   1   8 -15   10.46    2.88
   1   8 -15    9.13    1.70
   1  -8 -15    8.18    1.31
   1  -8 -15    6.62    1.49
   1   8 -15    6.61    1.85
   1   8 -15    8.07    1.56
   1   8 -15    4.18    1.37
  -1  -8  15    8.40    2.39
   1   8 -14    2.68    1.27
   1   8 -14    3.01    2.83
   1   8 -14    4.12    2.75
   1   8 -14   -2.29    3.04
   1  -8 -14    0.65    1.34
   1  -8 -14    2.61    1.54
   1   8 -14    3.40    1.48
   1  -8 -14    0.83    1.21
   1  -8 -14    1.47    1.75
   1   8 -14    1.61    1.78
  -1  -8  14    2.56    2.15
   1   8 -14    2.83    2.79
   1   8 -14    1.42    1.44
   1  -8 -14    2.41    1.47
   1   8 -14    3.04    1.69
   1  -8 -14    1.01    1.37
   1   8 -14    0.36    1.45
   1   8 -13    3.71    1.15
   1   8 -13    8.69    2.60
   1   8 -13    9.15    2.86
   1   8 -13    4.62    2.98
   1  -8 -13    5.61    1.43
   1  -8 -13    4.86    1.48
   1  -8 -13    3.11    1.28
   1  -8 -13    5.01    1.27
   1   8 -13    5.81    1.59
   1  -8 -13    6.28    1.68
   1   8 -13    7.85    1.31
  -1   8  13    5.99    2.01
  -1  -8  13    7.44    2.13
   1   8 -13   11.22    2.82
   1   8 -13    6.32    1.18
  -1  -8  13    4.36    1.22
   1   8 -13    6.21    1.38
   1  -8 -13    8.02    1.19
   1   8 -13    6.98    1.29
   1   8 -12  846.53   40.48
   1   8 -12  855.54   40.47
   1   8 -12  840.57   40.47
   1   8 -12  988.12   41.08
   1   8 -12  892.82   40.83
   1  -8 -12  989.02   40.57
   1  -8 -12  890.93   40.53
   1   8 -12  839.30   40.47
   1   8 -12  944.83   40.97
   1   8 -12  995.22   41.03
   1   8 -12  856.65   40.48
   1  -8 -12  907.42   40.50
  -1  -8  12  856.85   40.47
  -1  -8  12  889.12   40.82
  -1  -8  12  962.00   41.15
  -1   8  12  894.65   40.82
  -1  -8  12  949.16   40.82
   1  -8 -12  861.97   40.51
  -1  -8  11  442.03   20.26
   1  -8 -11  419.36   19.97
   1   8 -11  480.44   20.44
   1   8 -11  472.22   20.35
   1   8 -11  499.17   20.56
   1   8 -11  500.34   20.53
  -1  -8  11  409.08   19.93
   1  -8 -11  418.79   19.95
   1   8 -11  423.03   19.92
   1   8 -11  409.93   19.93
   1  -8 -11  415.30   19.97
  -1  -8  11  471.30   20.25
  -1   8  11  438.61   20.25
  -1  -8  11  495.41   20.64
   1  -8 -11  450.44   20.01
  -1  -8  10  121.85    6.07
  -1   8  10   96.10    5.59
  -1  -8  10  104.57    5.62
   1   8 -10  122.29    6.08
  -1  -8  10  112.17    5.63
  -1   8  10  102.36    5.62
   1   8 -10  117.45    5.83
   1   8 -10  116.24    5.93
   1   8 -10  133.98    6.15
  -1  -8   9  155.84    7.63
  -1  -8   9  141.96    7.24
  -1   8   9  133.87    7.23
   1   8  -9  162.67    7.61
  -1  -8   9  149.80    7.23
  -1   8   9  139.69    7.21
   1   8  -9  156.73    7.47
   1   8  -9  158.69    7.40
   1   8  -9  165.74    7.63
  -1  -8   8    6.45    1.89
  -1  -8   8    6.22    1.21
  -1   8   8    6.04    1.19
   1   8  -8    3.58    2.01
  -1  -8   8    5.00    1.18
  -1   8   8    6.45    1.20
   1   8  -8    2.35    1.71
   1   8  -8    5.24    1.71
   1   8  -8    2.96    2.11
  -1  -8   7   87.75    4.16
  -1   8   7   82.04    4.16
   1   8  -7   83.69    4.57
   1   8  -7   86.23    4.38
   1   8  -7   84.62    4.41
  -1   8   7   76.18    4.13
  -1  -8   7   83.39    4.14
  -1  -8   7   87.53    4.59
  -1  -8   6    6.49    0.90
  -1   8   6    6.53    0.94
   1   8  -6    7.40    1.75
  -1  -8   6    6.08    0.89
  -1   8   6    5.79    0.93
   1   8  -6    8.65    1.39
  -1  -8   6    5.62    1.63
  -1   8   5    3.62    0.72
  -1  -8   5    3.12    0.70
  -1  -8   5    3.73    0.67
   1   8  -5    4.89    1.64
  -1   8   5    2.81    0.68
  -1  -8   5    3.39    0.71
   1   8  -5    4.70    1.61
  -1  -8   5    6.12    1.45
   1   8  -5    4.82    1.23
  -1  -8   4  850.24   36.63
  -1  -8   4  685.23   36.52
  -1   8   4  745.93   36.38
  -1  -8   4  843.07   36.39
   1   8  -4  827.57   36.60
  -1  -8   4  776.91   36.39
   1   8  -4  817.07   36.53
   1   8  -4  849.09   36.61
  -1  -8   3   75.13    2.67
  -1  -8   3   76.97    2.97
   1  -8  -3   70.78    2.98
  -1  -8   3   44.70    2.36
  -1   8   3   49.83    2.37
  -1   8   3   53.98    2.37
  -1  -8   3   43.94    2.36
   1   8  -3   82.59    3.12
  -1  -8   3   55.51    2.42
  -1   8   3   56.44    2.52
   1   8  -3   91.04    3.10
   1   8  -3   75.82    2.79
   1  -8  -2   38.94    1.90
  -1  -8   2   39.35    2.26
  -1  -8   2   43.90    2.21
  -1   8   2   34.76    2.04
   1  -8  -2   35.97    2.29
   1   8  -2   38.44    2.29
  -1  -8   2   36.41    1.82
  -1   8   2   28.80    1.84
   1   8  -2   38.34    2.07
   1   8  -2   40.73    2.29
  -1  -8   1    4.35    1.16
  -1  -8   1    4.03    1.12
  -1  -8   1    3.89    0.39
   1  -8  -1    3.09    0.62
  -1   8   1    2.76    0.58
   1   8  -1    3.50    0.87
   1   8  -1    3.48    1.20
   1   8   0  111.87    5.57
  -1  -8   0  117.68    5.74
   1  -8   0  121.37    5.53
  -1  -8   0  115.92    5.71
  -1   8  -1   16.47    1.50
   1   8   1   15.97    1.16
  -1  -8  -1   17.46    1.46
  -1  -8  -1   16.40    1.58
   1  -8   1   18.28    1.16
  -1   8  -2   26.49    2.13
   1  -8   2   27.24    1.66
  -1  -8  -2   25.43    1.93
  -1  -8  -2   23.75    1.82
  -1   8  -2   26.35    1.86
  -1  -8  -3  347.67   13.00
   1  -8   3  332.99   13.04
   1  -8   3  317.67   12.87
   1   8   3  302.84   12.69
   1  -8   3  250.07   12.57
   1   8   3  236.11   12.56
   1   8   3  269.42   12.57
   1  -8   3  296.06   12.59
  -1   8  -3  346.80   13.02
   1  -8   3  270.70   12.58
  -1   8  -3  347.84   12.91
   1   8   3  327.44   12.68
  -1   8  -4   12.39    1.48
   1  -8   4   11.30    0.79
   1  -8   4   11.88    0.77
   1   8   4    9.46    0.79
   1  -8   4   12.56    1.79
   1  -8   4   11.40    1.33
  -1   8  -4   11.48    1.76
  -1   8  -5  301.14   13.03
   1  -8   5  285.63   12.79
   1  -8   5  263.99   12.78
   1   8   5  249.22   12.77
  -1   8  -5  314.20   13.15
  -1  -8  -5  301.01   13.09
   1  -8   5  296.10   13.24
   1  -8   5  265.57   13.08
  -1   8  -6   27.97    2.33
   1  -8   6   28.02    2.57
   1  -8   6   25.66    2.19
  -1  -8  -6   25.21    2.08
  -1   8  -6   26.38    2.12
  -1  -8  -6   25.21    1.47
   1  -8   6   26.20    1.58
   1   8   6   24.35    1.58
  -1   8  -7   10.68    1.97
   1  -8   7   14.81    2.35
  -1  -8  -7   10.58    0.92
  -1   8  -7   11.36    2.14
   1   8   7   11.41    1.19
   1  -8   7   13.67    1.19
  -1   8  -7   12.24    1.84
  -1   8  -8  153.90    7.33
   1  -8   8  144.79    6.90
   1   8   8  131.56    6.89
  -1   8  -8  146.23    7.26
  -1   8  -8  152.61    7.19
  -1   8  -9   -0.55    2.34
   1   8   9   -1.93    1.27
   1  -8   9    0.74    1.23
  -1   8  -9    0.42    2.13
  -1   8  -9    1.52    1.99
  -1   8  -9   -0.32    1.70
   1   8  10    5.05    1.51
   1  -8  10    5.78    1.48
  -1   8 -10    7.10    1.86
  -1   8 -10    9.18    2.43
  -1   8 -10    7.76    2.31
  -1   8 -11   70.64    3.77
  -1   8 -11   74.83    4.17
  -1   8 -11   62.85    3.17
   1  -8  11   71.10    3.58
  -1  -8 -11   57.12    3.16
  -1   8 -11   59.45    3.15
  -1   8 -11   79.20    4.19
  -1  -8 -11   58.83    3.28
  -1  -8 -11   60.71    3.15
  -1  -8 -11   58.61    3.27
   1  -8  11   59.50    3.12
  -1  -8 -12    7.99    1.37
  -1   8 -12    7.98    1.33
  -1   8 -12    9.91    1.27
   1  -8  12    9.56    1.28
  -1  -8 -12   10.08    1.60
  -1  -8 -12   10.30    1.35
  -1  -8 -12   13.53    1.56
   1  -8  12    3.25    1.68
  -1  -8 -12    7.33    1.31
  -1   8 -12    7.93    1.33
  -1   8 -12    8.68    1.28
  -1   8 -12    8.95    2.76
  -1   8 -12   13.83    2.75
  -1  -8 -13   -0.30    1.50
  -1  -8 -13    2.86    1.52
  -1   8 -13    1.51    1.31
  -1   8 -13    1.85    1.29
   1  -8  13    2.15    1.21
  -1   8 -13    2.58    1.42
  -1   8 -13    2.28    2.81
  -1   8 -13   -1.05    2.62
  -1   8 -13   -1.19    3.04
  -1  -8 -13   -0.40    1.35
  -1   8 -13    2.02    1.49
  -1  -8 -13    2.24    1.40
  -1  -8 -14    3.60    1.49
   1  -8  14    3.24    1.32
  -1   8 -14    5.51    1.41
  -1   8 -14    4.84    1.46
  -1   8 -14    7.92    3.16
  -1  -8 -14    4.80    1.55
  -1  -8 -14    5.16    1.78
  -1  -8 -14    6.03    1.59
  -1   8 -14    4.32    1.49
  -1   8 -14    3.57    1.57
  -1   8 -14    5.36    1.88
  -1   8 -14    5.32    1.55
   1  -8  14    8.36    2.24
  -1   8 -14    1.63    2.69
  -1   8 -14   10.11    2.99
  -1  -8 -15    2.99    1.61
  -1   8 -15    0.96    1.46
   1  -8  15    1.48    1.29
  -1   8 -15    0.66    1.50
   1  -8  15    0.21    1.35
  -1  -8 -15    0.35    1.54
  -1   8 -15    0.06    2.78
  -1  -8 -15    0.87    1.64
  -1   8 -15    0.72    1.64
  -1   8 -15    3.13    1.25
  -1  -8 -15   -0.13    1.80
  -1   8 -15    1.59    2.90
  -1   8 -15    0.81    1.95
  -1   8 -15    2.13    3.09
  -1   8 -15    0.99    1.64
   1  -8  15    0.05    2.24
  -1   8 -15    0.72    1.68
   1  -8  16   15.18    1.55
  -1   8 -16   15.96    1.54
  -1  -8 -16   21.71    2.15
  -1   8 -16   20.47    2.17
  -1  -8 -16   18.71    1.97
  -1   8 -16   17.42    2.21
  -1   8 -16   15.92    3.21
  -1  -8 -16   16.23    1.74
  -1   8 -16   14.97    3.08
  -1  -8 -16   13.99    1.78
  -1   8 -16   15.80    2.00
  -1   8 -16   16.29    1.74
  -1   8 -16   21.72    2.24
  -1   8 -16   16.04    1.94
   1  -8  17    6.59    1.28
  -1  -8 -17    8.63    1.79
  -1   8 -17   10.24    1.60
  -1  -8 -17    7.85    1.45
  -1   8 -17    9.22    1.70
  -1   8 -17    7.79    1.80
  -1   8 -17    9.38    2.13
  -1  -8 -17   10.65    2.01
  -1   8 -17   13.15    1.98
  -1   8 -17   11.77    2.05
  -1   8 -17    9.26    1.93
  -1  -8 -17    8.12    1.56
  -1   8 -17    9.59    2.14
  -1   8 -17    8.54    1.84
  -1   8 -18    4.24    1.67
  -1  -8 -18    1.90    1.16
  -1   8 -18    4.03    1.38
  -1  -8 -18    2.28    1.87
  -1  -8 -18    4.05    1.61
  -1   8 -18    3.15    1.45
  -1   8 -18    4.62    1.81
  -1  -8 -18    3.31    1.39
  -1   8 -18    2.69    1.87
  -1   8 -18    4.18    1.79
  -1   8 -18    3.09    1.98
  -1   8 -18    3.99    2.02
  -1  -8 -19    5.84    1.30
  -1   8 -19    5.96    1.27
  -1  -8 -19    7.23    1.53
  -1  -8 -19    7.15    1.27
  -1   8 -19    7.56    1.54
  -1   8 -19    6.33    1.78
  -1   8 -19    7.09    1.63
  -1   8 -19    7.09    1.67
  -1   8 -19    6.67    1.35
  -1   8 -19    5.49    1.86
  -1   8 -20    8.11    1.62
  -1  -8 -20   10.88    1.20
  -1   8 -20    8.50    1.29
  -1  -8 -20   11.49    1.43
  -1  -8 -20    8.87    1.14
  -1   8 -20   10.49    1.60
  -1  -8 -20   10.10    1.33
  -1   8 -20    8.49    1.16
  -1   8 -20   10.54    1.20
  -1   8 -20    8.78    1.47
  -1  -8 -20   10.57    1.14
  -1   8 -21    0.21    0.92
  -1   8 -21    0.84    0.97
  -1   8 -21   -0.15    0.95
  -1   8 -21   -0.44    0.78
  -1  -8 -21   -0.20    0.74
  -1  -8 -21   -0.10    0.87
  -1  -8 -21   -0.18    0.76
  -1   8 -22    1.71    0.61
  -1   8 -22    1.91    0.51
  -1   8 -22    1.46    0.42
  -1  -8 -22    1.98    0.54
   1   9 -22   19.04    1.08
   1   9 -21    1.13    0.84
   1   9 -21    1.53    1.02
   1   9 -21    2.58    0.98
   1  -9 -21    1.39    0.77
   1  -9 -21    1.74    0.61
   1  -9 -21    2.55    0.78
   1   9 -20    2.43    1.48
   1   9 -20    1.17    1.40
   1  -9 -20   -0.58    1.01
   1   9 -20   -0.49    1.21
   1  -9 -20    0.48    0.89
   1   9 -20   -0.86    0.76
   1  -9 -20    0.57    1.03
   1   9 -20    0.18    1.11
   1   9 -20    1.27    1.49
   1   9 -19   -0.08    1.67
   1   9 -19    5.58    1.07
   1  -9 -19    0.61    1.19
   1   9 -19   -0.01    1.74
   1   9 -19    0.11    0.97
   1   9 -19   -0.02    1.34
   1   9 -19   -0.25    1.48
   1   9 -19    1.23    1.25
   1  -9 -19    0.29    1.25
   1  -9 -19   -0.31    1.15
   1   9 -18   -0.48    1.13
   1  -9 -18   -1.30    1.63
   1   9 -18   -0.04    1.14
   1   9 -18    0.10    1.67
   1   9 -18    2.01    1.84
   1  -9 -18    0.14    1.36
   1   9 -18    0.34    1.76
   1  -9 -18   -0.13    1.30
  -1  -9  18    0.86    1.13
   1   9 -18   -2.70    1.53
   1  -9 -18    1.69    1.40
   1   9 -18    1.22    1.54
   1  -9 -17    9.11    1.76
   1  -9 -17    7.88    1.28
   1   9 -17   11.48    1.65
   1   9 -17    7.43    1.52
   1   9 -17    9.71    1.74
   1   9 -17    8.37    1.98
   1  -9 -17    8.79    1.45
   1   9 -17   10.88    1.79
   1   9 -17    8.19    1.60
   1  -9 -17    8.71    1.47
   1   9 -17    9.25    1.87
  -1  -9  17   11.12    1.37
   1   9 -17    7.25    1.31
  -1  -9  16    0.29    1.46
   1  -9 -16    2.05    1.71
   1  -9 -16    1.51    1.66
   1  -9 -16    2.91    1.55
   1   9 -16    2.19    1.85
   1  -9 -16    2.48    1.40
   1   9 -16    0.51    1.60
   1   9 -16   -0.42    2.16
   1   9 -16    2.04    1.69
   1  -9 -16    1.72    1.43
   1   9 -16    0.93    1.29
   1   9 -16    1.89    1.58
   1   9 -15    0.41    1.62
   1   9 -15    1.18    1.25
   1   9 -15   -0.98    2.97
  -1  -9  15    0.72    1.45
   1   9 -15    1.69    1.83
   1  -9 -15   -0.36    1.58
   1  -9 -15    0.75    1.47
   1  -9 -15   -1.61    1.68
   1  -9 -15   -0.15    1.44
   1   9 -15    0.17    1.54
   1   9 -15   -2.31    2.89
   1   9 -15    2.60    2.80
   1   9 -15   -0.41    2.72
   1  -9 -15    1.23    1.35
   1   9 -15   -0.19    1.54
   1   9 -15   -0.05    1.86
   1   9 -15   -0.99    2.03
   1  -9 -15   -0.90    1.90
   1   9 -14   41.12    2.51
   1   9 -14   44.64    2.65
  -1  -9  14   48.02    2.67
   1  -9 -14   48.66    2.77
   1  -9 -14   41.38    2.66
   1   9 -14   47.43    3.90
   1   9 -14   48.31    3.73
   1  -9 -14   49.89    2.94
   1   9 -14   46.53    3.84
   1   9 -14   46.14    2.91
   1   9 -14   44.88    2.84
   1  -9 -14   46.42    2.66
   1  -9 -14   43.48    2.65
   1   9 -14   51.82    4.05
   1   9 -14   46.48    2.68
   1   9 -14   42.41    2.68
   1   9 -13   19.79    1.59
   1   9 -13   18.88    1.61
   1   9 -13   27.12    3.34
   1   9 -13   24.15    1.71
  -1  -9  13   26.46    1.82
   1  -9 -13   22.76    1.82
   1   9 -13   25.75    3.27
   1   9 -13   29.55    3.06
   1  -9 -13   16.50    1.84
   1   9 -13   28.97    3.28
   1  -9 -13   19.74    2.06
   1  -9 -13   21.90    1.77
   1   9 -13   20.24    1.99
   1  -9 -13   21.06    1.73
   1   9 -13   25.60    1.75
   1   9 -13   23.58    1.81
  -1  -9  13   27.70    2.44
   1   9 -12   15.24    1.38
  -1  -9  12   17.91    1.33
   1   9 -12   21.09    3.09
   1   9 -12   15.52    1.52
  -1  -9  12   18.60    1.61
   1  -9 -12   16.24    1.58
   1   9 -12   22.02    2.60
   1  -9 -12   15.28    1.68
   1   9 -12   19.88    2.78
   1   9 -12   22.78    3.03
   1  -9 -12   14.15    1.84
  -1  -9  12   17.03    1.55
   1  -9 -12   15.64    1.55
   1  -9 -12   15.20    1.60
   1   9 -12   15.19    1.55
   1   9 -12   19.09    1.56
  -1  -9  12   19.45    2.15
   1   9 -11  102.64    5.37
  -1  -9  11  112.18    5.37
  -1  -9  11  122.30    5.45
   1  -9 -11  103.57    5.45
   1   9 -11  125.12    6.17
   1  -9 -11  111.80    5.44
  -1  -9  11  114.22    5.42
   1  -9 -11  110.04    5.44
   1   9 -11  122.12    6.08
   1   9 -11  136.28    6.39
   1   9 -11  112.54    5.39
   1   9 -11  114.25    5.41
  -1  -9  11  123.99    6.31
   1  -9 -11  120.77    5.52
   1  -9 -11  107.38    5.38
   1  -9 -11  106.70    5.48
   1   9 -11  142.66    6.46
  -1  -9  11  116.50    5.77
  -1  -9  10    3.86    1.10
  -1  -9  10    6.58    2.36
   1   9 -10    7.11    2.20
   1   9 -10    0.25    2.71
   1  -9 -10    5.55    1.26
   1  -9 -10    4.39    1.28
   1  -9 -10    3.79    1.06
  -1  -9  10    6.76    1.52
   1   9 -10    4.63    2.62
   1   9 -10    0.70    2.23
  -1  -9   9  239.17   10.96
   1   9  -9  238.12   10.75
   1   9  -9  235.83   10.76
   1   9  -9  232.97   10.90
  -1  -9   9  199.68   10.49
  -1  -9   9  205.84   10.49
   1   9  -9  239.14   10.90
  -1  -9   8   25.54    2.46
   1   9  -8   21.25    2.17
   1   9  -8   23.51    2.27
   1   9  -8   24.47    2.64
  -1  -9   8   21.64    1.64
  -1  -9   8   20.13    1.65
   1   9  -8   27.49    2.54
   1   9  -7   76.66    4.01
   1   9  -7   77.10    4.10
   1   9  -7   78.47    4.22
  -1  -9   7   70.07    3.65
  -1  -9   7   68.08    3.65
  -1  -9   7   79.86    4.16
   1   9  -6   73.15    3.85
  -1  -9   6   73.15    3.55
  -1  -9   6   71.94    3.55
  -1  -9   6   65.12    3.89
  -1  -9   6   80.43    4.05
   1   9  -6   69.21    4.03
  -1  -9   5    1.54    1.07
   1   9  -5    0.89    1.76
  -1  -9   5    2.44    1.48
  -1  -9   5    1.24    0.60
   1   9  -5    2.28    1.67
  -1  -9   5    1.00    0.63
   1   9  -5    1.06    1.24
   1   9  -4    3.54    1.18
  -1  -9   4    4.85    0.95
   1   9  -4    3.57    1.71
  -1  -9   4    4.94    1.43
   1   9  -4    3.30    1.53
  -1  -9   4    1.68    0.25
  -1  -9   4    1.90    0.26
   1   9  -3    3.18    1.49
   1   9  -3    4.67    1.11
  -1  -9   3    2.76    1.29
   1   9  -3    2.55    1.52
   1  -9  -3    4.57    1.41
  -1  -9   3    4.29    0.68
   1   9  -2   18.77    1.82
   1   9  -2   20.68    1.48
  -1  -9   2   19.70    1.72
   1  -9  -2   18.23    1.81
  -1  -9   2   21.47    1.11
   1   9  -2   18.20    1.82
   1  -9  -2   21.09    1.24
   1   9  -1  161.18    7.18
   1   9  -1  150.79    6.99
   1  -9  -1  160.26    6.90
  -1  -9   1  138.36    6.77
  -1  -9   1  173.86    7.19
  -1  -9   1  155.01    7.14
   1   9   0   16.70    1.58
   1   9   0   17.00    1.26
  -1   9   0   15.60    1.57
   1  -9   0   16.48    1.09
  -1  -9   0   17.47    1.54
  -1  -9   0   19.16    1.68
  -1   9  -1   32.12    2.13
   1   9   1   30.58    1.88
  -1  -9  -1   33.55    2.25
  -1  -9  -1   32.70    2.16
   1  -9   1   35.36    1.82
  -1   9  -2  994.60   43.21
  -1  -9  -2  990.12   43.19
   1  -9   2  971.18   43.03
  -1  -9  -2  902.26   43.13
   1  -9   2  910.25   43.19
  -1   9  -2  955.66   43.11
   1   9   2  862.27   42.99
  -1   9  -3 1261.32   54.61
  -1   9  -3 1210.60   54.51
   1  -9   3 1220.02   54.47
   1  -9   3 1153.02   54.60
  -1  -9  -3 1298.66   54.61
   1   9   3 1095.40   54.33
  -1   9  -4  248.97    8.38
   1  -9   4  229.51    8.35
  -1   9  -4  237.25    8.18
   1  -9   5  442.83   22.27
   1  -9   5  525.37   22.44
  -1   9  -5  543.00   22.27
   1  -9   5  461.18   21.97
   1  -9   5  454.44   21.96
  -1   9  -5  568.42   22.40
  -1   9  -6  353.11   16.41
   1  -9   6  317.61   16.48
   1  -9   6  372.30   16.66
  -1   9  -6  344.97   16.49
  -1   9  -6  352.14   16.48
   1  -9   6  350.76   16.16
   1  -9   7    1.84    1.67
  -1   9  -7    1.07    2.04
   1  -9   7    1.48    2.21
  -1   9  -7    0.77    2.11
  -1   9  -7    1.32    1.79
   1  -9   7    2.08    0.93
   1  -9   8    1.97    2.42
   1  -9   8    1.78    1.81
  -1   9  -8    2.52    2.21
  -1   9  -8    0.82    2.29
  -1   9  -8    2.62    1.94
   1  -9   8    0.95    1.09
  -1   9  -9    9.96    2.16
  -1   9  -9   12.24    2.47
  -1   9  -9   18.11    2.80
   1  -9   9   12.02    2.32
   1  -9   9   14.30    2.90
  -1   9  -9   11.94    2.76
   1  -9   9    9.50    1.49
  -1   9 -10  192.58    8.55
  -1   9 -10  180.30    8.36
  -1   9 -10  198.28    8.61
  -1  -9 -10  174.55    8.00
   1  -9  10  155.34    7.89
  -1  -9 -10  155.52    7.88
  -1   9 -10  203.51    8.74
   1  -9  10  166.31    8.72
   1  -9  10  220.82    9.08
  -1   9 -10  164.78    7.87
  -1  -9 -10  164.85    7.89
  -1   9 -11   79.28    3.90
   1  -9  11   73.17    3.89
  -1  -9 -11   70.31    3.90
  -1   9 -11   72.46    3.90
  -1  -9 -11   72.09    3.91
  -1   9 -11   96.82    4.60
  -1   9 -11  105.33    4.93
  -1   9 -11  112.65    5.06
  -1   9 -11   82.43    3.91
   1  -9  11  110.78    5.52
  -1   9 -11   80.96    3.91
  -1   9 -11   79.27    3.87
  -1  -9 -11   76.78    4.07
  -1  -9 -11   73.94    3.90
  -1  -9 -11   75.84    3.99
  -1   9 -12    1.06    1.24
  -1   9 -12    0.64    2.62
  -1  -9 -12    0.20    1.55
  -1  -9 -12    0.25    1.26
  -1   9 -12    1.60    1.25
  -1  -9 -12    2.12    1.48
  -1  -9 -12    3.46    1.32
  -1  -9 -12    1.77    1.31
  -1   9 -12    1.62    1.13
   1  -9  12    1.73    1.28
   1  -9  12    2.55    1.22
  -1   9 -12    2.34    1.37
   1  -9  12    2.63    1.89
  -1   9 -13    6.12    1.41
   1  -9  13    8.69    1.30
  -1  -9 -13    8.05    1.51
  -1  -9 -13    7.17    1.70
  -1   9 -13   11.03    2.84
  -1   9 -13   10.52    2.78
  -1   9 -13    8.86    1.53
   1  -9  13   14.27    2.07
  -1   9 -13    7.82    1.55
  -1   9 -13    6.44    1.36
   1  -9  13    7.46    1.39
  -1  -9 -13    6.09    1.45
  -1  -9 -13    6.97    1.67
  -1   9 -14  174.99    8.30
  -1   9 -14  198.31    9.33
  -1   9 -14  174.33    8.34
   1  -9  14  177.76    8.24
  -1  -9 -14  182.92    8.37
  -1   9 -14  188.90    9.16
  -1   9 -14  174.06    8.31
  -1  -9 -14  161.98    8.37
  -1  -9 -14  188.59    8.47
  -1   9 -14  167.32    8.28
  -1   9 -14  171.58    8.32
  -1   9 -14  174.99    8.98
   1  -9  14  167.53    8.27
  -1  -9 -14  179.11    8.35
  -1   9 -15   10.93    1.57
   1  -9  15   11.10    1.50
  -1   9 -15   11.83    1.60
   1  -9  15    9.33    1.38
  -1   9 -15   11.07    1.76
  -1  -9 -15   12.36    1.86
  -1  -9 -15   11.40    2.03
  -1  -9 -15   12.03    1.75
  -1  -9 -15   11.68    1.77
  -1   9 -15    7.84    2.97
  -1  -9 -15   10.55    1.75
  -1   9 -15    9.22    1.84
  -1   9 -15   12.17    2.96
  -1   9 -15   15.63    3.18
  -1   9 -15   12.01    2.06
  -1   9 -15   12.08    1.77
  -1  -9 -16   -1.18    1.70
  -1  -9 -16    0.68    1.66
  -1  -9 -16    0.36    1.56
  -1   9 -16    3.06    1.75
  -1  -9 -16   -1.38    1.56
  -1   9 -16   -0.11    1.45
  -1   9 -16    3.41    1.97
   1  -9  16   -0.72    1.18
  -1  -9 -16   -0.39    1.91
  -1   9 -16   -0.30    1.65
  -1   9 -16    0.84    1.72
  -1   9 -16    0.06    2.14
  -1  -9 -17   23.40    2.05
  -1   9 -17   18.02    2.01
  -1   9 -17   21.85    2.07
  -1   9 -17   20.18    2.00
  -1  -9 -17   19.80    1.75
  -1  -9 -17   22.31    1.99
  -1  -9 -17   20.33    1.88
  -1  -9 -17   17.91    1.73
  -1   9 -17   20.54    1.77
  -1  -9 -17   23.16    2.27
  -1   9 -17   26.34    2.21
  -1   9 -17   26.09    2.26
  -1   9 -17   25.73    2.38
  -1  -9 -18    1.55    1.56
  -1  -9 -18    1.26    1.27
  -1  -9 -18    1.28    1.18
  -1   9 -18   -0.07    1.80
  -1   9 -18   -0.31    1.73
  -1   9 -18    0.17    1.26
  -1  -9 -18   -0.28    1.30
  -1   9 -18    1.12    1.38
  -1   9 -18    0.15    1.62
  -1   9 -18    1.61    1.94
  -1  -9 -18    1.29    1.36
  -1   9 -18    1.36    1.71
  -1   9 -18    2.56    1.90
  -1  -9 -19    0.90    1.17
  -1   9 -19    0.55    1.49
  -1   9 -19    1.23    1.73
  -1   9 -19    2.27    1.17
  -1   9 -19    1.91    1.71
  -1   9 -19    1.53    1.40
  -1  -9 -19    0.67    1.14
  -1  -9 -19    0.52    1.15
  -1   9 -19   -0.26    1.12
  -1  -9 -19    1.57    1.35
  -1   9 -19    2.37    1.58
  -1   9 -19    0.16    1.50
  -1   9 -20    1.17    1.25
  -1   9 -20    1.71    1.44
  -1   9 -20    2.16    1.12
  -1  -9 -20    0.14    0.85
  -1   9 -20    0.48    1.40
  -1  -9 -20    0.38    0.98
  -1   9 -20    1.99    0.90
  -1  -9 -20    1.60    0.95
  -1   9 -20    1.13    0.93
  -1   9 -21    0.57    0.88
  -1  -9 -21   -0.12    0.66
  -1   9 -21    0.19    0.60
  -1   9 -21    0.27    0.86
  -1  -9 -21    0.80    0.65
  -1   9 -22    0.43    0.45
   1  10 -21    1.30    0.75
   1  10 -21    1.37    0.90
   1 -10 -21    1.17    0.57
   1 -10 -21    0.87    0.63
   1 -10 -21    1.52    0.52
   1  10 -21    0.07    0.84
   1 -10 -20    0.83    0.88
   1  10 -20    0.26    1.11
   1 -10 -20    1.66    0.89
   1  10 -20    1.43    1.00
   1 -10 -20    1.24    0.84
   1  10 -20    0.79    1.27
   1 -10 -19    4.35    1.10
   1  10 -19    3.41    1.26
   1 -10 -19    3.09    1.11
   1  10 -19    2.46    0.82
   1  10 -19    4.60    1.40
   1 -10 -19    3.53    1.19
   1  10 -19    2.46    1.23
   1  10 -19    4.58    1.55
   1  10 -19    6.46    1.27
   1 -10 -18   -0.88    1.27
   1  10 -18    0.37    1.62
   1 -10 -18   -0.95    1.33
   1 -10 -18   -0.03    1.27
   1  10 -18    0.64    1.63
   1  10 -18    0.33    1.48
   1 -10 -18   -0.33    1.02
   1  10 -18   -0.60    1.39
  -1 -10  18   -0.09    0.19
   1  10 -18   -1.70    0.99
   1  10 -17    3.70    1.77
   1 -10 -17    5.42    1.61
   1  10 -17    5.55    1.80
   1 -10 -17    4.87    1.47
   1 -10 -17    4.10    1.70
   1  10 -17    5.22    1.15
   1 -10 -17    7.44    1.47
   1  10 -17    6.54    1.70
   1  10 -17    0.61    0.24
   1  10 -17    4.13    1.59
   1 -10 -17    2.39    1.27
   1 -10 -17    6.62    1.43
   1  10 -17    3.03    1.12
   1  10 -17    6.48    1.56
   1  10 -17    4.51    2.08
  -1 -10  17    5.20    1.21
   1  10 -16   40.41    2.45
  -1 -10  16   41.57    2.30
   1  10 -16   37.71    2.84
   1 -10 -16   42.22    2.58
   1 -10 -16   37.57    2.42
   1 -10 -16   40.00    2.51
   1  10 -16   39.96    2.62
   1 -10 -16   37.50    2.44
   1  10 -16   38.66    2.68
   1 -10 -16   32.18    2.34
   1  10 -16   39.76    2.50
   1  10 -16   39.25    2.46
   1  10 -16   38.52    2.81
   1  10 -16   32.03    2.20
   1 -10 -16   41.65    2.36
   1  10 -15   71.58    3.71
   1 -10 -15   73.26    3.62
   1 -10 -15   66.70    3.59
   1  10 -15   59.84    3.40
   1  10 -15   67.44    3.55
   1  10 -15   74.01    3.86
   1 -10 -15   65.02    3.67
   1  10 -15   59.77    4.66
   1  10 -15   63.56    4.51
   1  10 -15   63.93    4.65
   1 -10 -15   68.53    3.60
   1  10 -15   68.95    3.76
   1  10 -15   68.52    3.89
  -1 -10  15   75.94    3.50
   1  10 -15   64.05    3.55
   1  10 -15   62.00    3.58
   1 -10 -15   65.26    3.49
   1 -10 -15   62.91    3.54
   1  10 -14    1.38    1.51
   1  10 -14    2.27    3.04
   1  10 -14    0.43    1.88
  -1 -10  14   -0.80    1.44
   1 -10 -14    0.24    1.62
   1  10 -14    1.07    2.99
   1  10 -14    1.00    1.49
   1 -10 -14    1.76    1.34
   1  10 -14    2.82    1.85
   1  10 -14    2.44    1.77
   1 -10 -14    0.31    1.55
   1 -10 -14   -1.32    1.56
   1  10 -14   -0.06    2.61
   1  10 -14    3.77    2.90
   1 -10 -14    0.65    1.56
   1  10 -14    0.69    1.52
  -1 -10  13    6.04    1.46
   1  10 -13    6.16    3.04
   1  10 -13    7.95    2.61
   1  10 -13    8.17    2.94
   1 -10 -13    5.07    1.60
   1  10 -13    6.92    3.07
   1  10 -13    5.71    1.38
   1  10 -13    4.11    1.18
  -1 -10  13    5.07    1.13
   1  10 -13    5.10    1.46
   1 -10 -13    5.73    1.55
   1 -10 -13    4.97    1.50
   1  10 -13    5.69    1.73
   1  10 -13    6.31    1.45
   1 -10 -13    6.33    1.31
   1 -10 -13    5.16    1.62
  -1 -10  12  170.74    6.80
   1  10 -12  141.92    7.40
   1  10 -12  158.33    7.70
   1  10 -12  157.37    7.70
   1 -10 -12  134.82    6.80
   1  10 -12  158.14    7.71
   1  10 -12  153.85    7.52
   1  10 -12  133.52    6.75
   1  10 -12  141.57    6.77
   1 -10 -12  143.36    6.81
   1 -10 -12  146.98    6.78
  -1 -10  12  139.20    6.72
   1  10 -12  132.41    6.70
   1  10 -12  141.77    6.76
   1 -10 -12  138.94    6.84
   1 -10 -12  131.18    6.73
  -1 -10  11    8.00    1.12
  -1 -10  11   12.19    1.38
  -1 -10  11   15.27    2.47
   1 -10 -11    6.40    1.35
   1 -10 -11    8.04    1.54
   1  10 -11    7.36    2.78
   1  10 -11    8.89    2.53
   1  10 -11    8.96    1.32
   1  10 -11    8.54    1.20
   1 -10 -11    8.14    1.15
   1 -10 -11    9.22    1.36
   1 -10 -11    9.50    1.43
   1 -10 -11    9.86    1.20
  -1 -10  11   10.01    1.37
   1  10 -11    6.61    2.93
   1  10 -11    7.82    2.45
   1  10 -10   14.43    2.79
  -1 -10  10   13.78    2.41
   1 -10 -10   10.68    1.37
   1 -10 -10   15.35    1.59
   1  10 -10   15.72    2.59
   1 -10 -10   11.67    1.17
   1 -10 -10   13.92    1.22
  -1 -10  10   14.21    1.37
   1 -10 -10   14.32    1.38
   1 -10 -10   13.91    1.32
   1  10 -10   12.93    2.43
   1  10 -10   14.29    2.90
  -1 -10  10   15.43    1.41
   1  10 -10   14.14    1.23
   1  10 -10   13.52    1.21
  -1 -10   9   18.74    1.54
   1 -10  -9   21.23    1.74
   1  10  -9   24.48    2.43
   1  10  -9   27.00    2.69
   1  10  -9   30.76    2.96
  -1 -10   9   31.05    2.66
  -1 -10   9   23.89    2.50
   1  10  -9   29.90    2.87
   1  10  -8  207.83   10.43
   1  10  -8  214.77   10.38
   1  10  -8  214.53   10.57
  -1 -10   8  242.94   10.59
  -1 -10   8  185.59   10.46
   1  10  -8  228.91   10.56
   1  10  -7   28.97    2.56
   1  10  -7   28.35    2.30
  -1 -10   7   22.64    2.17
  -1 -10   7   33.67    2.51
   1  10  -7   30.08    2.73
   1  10  -6    2.88    1.49
  -1 -10   6    2.40    1.25
  -1 -10   6    2.29    1.64
   1  10  -6    1.86    1.99
   1  10  -5    3.49    1.41
   1  10  -5    4.25    2.04
  -1 -10   5    3.72    1.09
  -1 -10   5    4.17    1.56
   1  10  -5    3.53    1.82
   1  10  -4  150.15    7.29
   1  10  -4  158.38    7.52
  -1 -10   4  141.14    7.13
  -1 -10   4  166.61    7.46
   1  10  -4  157.87    7.48
   1  10  -3   16.88    1.48
   1  10  -3   16.74    1.89
  -1 -10   3   14.85    0.95
   1 -10  -3   13.48    1.75
  -1 -10   3   17.90    1.73
   1  10  -3   15.69    1.93
   1  10  -2   59.86    2.72
   1  10  -2   60.36    3.07
  -1 -10   2   55.60    2.93
   1  10  -2   58.31    3.03
   1  10  -1   14.54    1.30
  -1  10   1   13.39    1.54
   1 -10  -1   14.14    0.99
  -1 -10   1   16.49    1.65
   1  10  -1   14.19    1.74
  -1  10   0  190.35    9.40
   1  10   0  189.79    9.26
  -1 -10   0  202.85    9.44
   1 -10   0  200.19    9.17
   1  10   0  198.74    9.44
   1  10   1   27.33    1.74
  -1  10  -1   31.61    2.07
   1 -10   1   27.00    1.57
  -1 -10  -1   26.53    2.06
   1 -10   1   29.27    2.17
  -1  10  -1   28.29    2.45
   1  10   2   25.64    1.70
  -1  10  -2   27.20    1.96
   1  10   2   22.59    1.57
   1 -10   2   26.43    2.12
   1 -10   2   24.25    1.53
  -1 -10  -2   25.15    2.02
  -1  10  -2   29.20    2.36
   1  10   3   11.48    1.17
  -1  10  -3   17.42    1.69
   1 -10   3   15.12    1.32
   1 -10   3   13.29    1.85
  -1  10  -3   16.41    2.08
  -1  10  -4  435.07   21.08
   1 -10   4  459.81   21.06
   1 -10   4  460.32   21.26
  -1  10  -4  452.71   21.21
  -1  10  -5   71.44    3.84
   1 -10   5   60.80    3.71
   1 -10   5   73.68    4.13
  -1  10  -5   73.68    4.13
  -1  10  -6   17.80    2.07
   1 -10   6   14.46    1.82
  -1  10  -6   15.29    2.42
   1 -10   6   17.85    2.38
  -1  10  -6   15.45    2.36
  -1  10  -7  154.22    7.51
  -1  10  -7  158.69    7.67
   1 -10   7  162.43    7.86
  -1  10  -7  154.89    7.69
  -1  10  -8  408.64   19.49
  -1  10  -8  408.68   19.59
   1 -10   8  385.45   19.64
   1 -10   8  464.66   19.84
  -1  10  -8  410.95   19.57
   1 -10   9   56.96    3.54
  -1 -10  -9   59.13    3.67
   1 -10   9  104.50    4.97
   1 -10   9   72.17    4.50
  -1  10  -9   94.56    4.76
  -1  10  -9   90.22    4.46
  -1  10  -9   89.02    4.31
  -1  10  -9   93.87    4.60
  -1  10 -10   -2.96    2.75
   1 -10  10   -1.99    2.91
   1 -10  10    2.95    2.26
  -1 -10 -10    0.63    1.08
  -1 -10 -10    3.01    1.57
  -1  10 -10    1.89    1.09
  -1  10 -10   -0.98    2.15
   1 -10  10    0.45    0.95
  -1  10 -10    0.87    1.08
  -1 -10 -10    1.35    1.09
  -1 -10 -10    0.80    1.08
  -1 -10 -10    1.31    1.29
   1 -10  10    0.89    1.23
  -1  10 -10   -0.68    2.74
  -1  10 -10    1.30    2.42
  -1  10 -11   17.57    3.10
  -1  10 -11   19.05    1.51
  -1  10 -11   12.00    1.51
  -1  10 -11   14.41    2.49
  -1 -10 -11   16.11    1.67
  -1 -10 -11   17.70    1.51
  -1  10 -11   14.40    1.33
  -1  10 -11   14.74    1.51
  -1 -10 -11   13.94    1.49
   1 -10  11   14.94    1.52
  -1 -10 -11   18.98    1.49
  -1 -10 -11   17.34    1.94
  -1  10 -11   13.98    2.98
  -1  10 -11   13.28    2.77
  -1 -10 -12   24.18    2.13
  -1  10 -12   21.50    3.27
  -1  10 -12   26.00    3.12
  -1  10 -12   24.43    1.79
  -1  10 -12   24.18    1.84
  -1 -10 -12   25.73    1.89
   1 -10  12   23.51    1.84
  -1 -10 -12   20.63    1.91
  -1 -10 -12   23.70    1.82
  -1 -10 -12   24.54    1.84
  -1 -10 -12   25.78    2.00
  -1  10 -12   24.67    1.79
  -1  10 -12   22.05    1.68
  -1 -10 -13    7.83    1.61
  -1 -10 -13    2.74    1.45
  -1 -10 -13    2.88    1.56
  -1 -10 -13    5.55    1.73
   1 -10  13    5.77    1.45
  -1  10 -13    5.30    1.32
  -1  10 -13    1.87    2.74
  -1  10 -13    8.59    2.86
  -1 -10 -13    4.57    1.77
  -1  10 -13    4.30    1.38
  -1  10 -13    5.03    1.61
  -1  10 -13    2.64    1.51
   1 -10  14    2.22    1.16
  -1  10 -14    1.36    1.54
  -1 -10 -14    3.89    1.65
  -1 -10 -14    2.86    1.86
   1 -10  14    0.77    1.48
  -1  10 -14   -0.55    1.33
  -1  10 -14    1.55    3.01
  -1 -10 -14    3.35    1.73
  -1  10 -14    2.79    1.91
  -1 -10 -14    2.84    1.58
  -1 -10 -14    2.15    1.57
  -1  10 -14    0.26    1.61
  -1  10 -14    1.99    1.61
   1 -10  14    0.85    1.09
  -1  10 -14   -0.13    1.46
  -1  10 -14   -2.31    2.72
  -1  10 -14    3.92    2.81
  -1 -10 -15    4.98    1.77
  -1  10 -15    2.85    2.91
  -1 -10 -15    1.57    1.31
  -1  10 -15    2.10    1.73
   1 -10  15    4.43    1.14
  -1  10 -15    5.79    1.45
  -1  10 -15    3.47    1.67
  -1 -10 -15    4.18    1.63
  -1 -10 -15    3.01    1.62
  -1  10 -15    4.05    1.41
  -1  10 -15    2.61    1.68
  -1 -10 -15    6.33    1.72
  -1 -10 -16    1.85    1.71
  -1  10 -16    2.25    1.37
  -1  10 -16    2.66    1.93
  -1  10 -16   -0.39    2.11
  -1 -10 -16    1.51    1.37
  -1  10 -16    4.58    1.66
  -1 -10 -16    3.11    1.47
  -1 -10 -16    1.43    1.62
  -1 -10 -16    2.83    1.66
  -1  10 -16    4.33    1.77
  -1 -10 -16    1.16    1.53
  -1  10 -16    1.80    1.66
  -1 -10 -17    1.14    1.31
  -1  10 -17    1.11    1.30
  -1  10 -17    2.09    1.65
  -1  10 -17    0.19    1.82
  -1  10 -17   -2.14    1.90
  -1 -10 -17   -0.42    1.36
  -1  10 -17    0.77    1.55
  -1 -10 -17   -1.06    1.39
  -1 -10 -17   -0.21    1.50
  -1 -10 -17    0.63    1.61
  -1  10 -17    2.99    1.63
  -1 -10 -17    0.83    1.64
  -1 -10 -18    0.56    1.22
  -1  10 -18    0.63    1.56
  -1 -10 -18    1.66    1.22
  -1 -10 -18    0.37    1.14
  -1  10 -18    1.58    1.76
  -1  10 -18    1.93    1.62
  -1  10 -18    2.14    1.35
  -1  10 -18    0.78    1.84
  -1  10 -18    2.11    1.44
  -1  10 -18   -0.19    1.13
  -1 -10 -18   -0.22    1.35
  -1 -10 -18    0.82    1.50
  -1  10 -19    1.99    1.52
  -1  10 -19    2.55    1.38
  -1 -10 -19    0.48    0.85
  -1  10 -19    0.44    0.95
  -1  10 -19    0.20    0.97
  -1 -10 -19    2.11    1.03
  -1  10 -19    1.48    1.27
  -1 -10 -19    0.31    1.12
  -1  10 -19    2.25    1.36
  -1 -10 -19    1.19    0.93
  -1  10 -19    3.32    1.60
  -1  10 -20    4.40    1.32
  -1  10 -20    3.31    1.04
  -1  10 -20    2.37    1.18
  -1 -10 -20    4.53    0.89
  -1 -10 -20    5.79    0.82
  -1  10 -20    3.00    0.75
  -1  10 -20    2.40    1.31
  -1  10 -21    4.59    0.73
  -1 -10 -21    2.89    0.64
  -1  10 -21    3.52    0.79
   1  11 -21    2.81    0.74
   1  11 -21    3.69    0.56
   1  11 -20    7.56    0.91
   1  11 -20    4.82    1.10
   1 -11 -20    7.05    0.78
   1  11 -20    5.95    1.05
   1 -11 -20    6.50    0.79
   1  11 -20    6.65    1.21
   1 -11 -20    5.47    0.83
   1  11 -19    1.48    1.10
   1  11 -19    0.21    1.30
   1 -11 -19   -0.02    0.98
   1 -11 -19    1.64    1.04
   1  11 -19    1.66    1.57
   1  11 -19    1.01    1.12
   1  11 -19    1.10    1.17
   1 -11 -19    0.48    0.97
   1 -11 -18   33.99    1.78
   1  11 -18   31.10    2.00
   1  11 -18   27.58    1.81
   1  11 -18   24.22    2.03
   1 -11 -18   18.88    1.59
   1  11 -18   21.48    1.48
   1  11 -18   26.12    2.25
   1  11 -18   26.75    1.89
   1  11 -18   27.68    1.98
   1 -11 -18   23.48    1.77
   1 -11 -18   25.95    1.70
   1  11 -17    0.45    0.96
   1 -11 -17    0.86    1.39
   1  11 -17    0.09    1.42
   1  11 -17    0.55    1.75
   1 -11 -17    0.89    1.24
   1  11 -17    0.47    1.51
   1  11 -17    1.46    1.62
   1  11 -17    0.40    0.21
   1 -11 -17   -0.56    1.26
   1  11 -17    2.75    1.98
  -1 -11  17    0.14    0.19
   1  11 -17   -3.44    1.98
   1  11 -17    1.09    1.64
   1 -11 -17    0.88    1.39
   1  11 -16    5.32    1.95
   1  11 -16    2.69    1.91
   1 -11 -16    0.31    1.46
   1 -11 -16    2.50    1.55
   1  11 -16    3.28    1.77
   1 -11 -16    2.28    1.54
   1 -11 -16    3.20    1.35
  -1 -11  16    2.88    1.16
   1  11 -16    2.29    2.10
   1  11 -16    2.88    1.50
   1  11 -16    1.51    2.05
  -1 -11  15   27.53    1.88
   1  11 -15   22.42    2.50
   1 -11 -15   32.65    2.12
   1 -11 -15   22.69    2.11
   1  11 -15   23.19    2.27
   1 -11 -15   26.69    2.12
   1 -11 -15   22.88    2.15
   1  11 -15   24.93    2.37
   1 -11 -15   28.68    1.97
   1  11 -15   31.53    2.11
   1  11 -15   33.66    2.07
   1  11 -15   22.36    2.53
   1  11 -15   28.49    2.03
   1 -11 -14  297.52   13.42
   1  11 -14  276.69   13.41
   1 -11 -14  280.26   13.42
   1  11 -14  323.91   14.19
  -1 -11  14  276.37   13.32
  -1 -11  14  310.24   13.34
   1  11 -14  283.66   14.12
   1  11 -14  293.49   14.03
   1  11 -14  269.77   13.48
   1 -11 -14  298.78   13.40
   1  11 -14  296.51   14.07
   1  11 -14  275.36   13.43
   1 -11 -14  252.58   13.39
   1  11 -14  294.20   13.37
   1  11 -14  292.66   13.37
   1  11 -14  289.96   13.36
   1 -11 -14  286.15   13.36
  -1 -11  13   85.13    4.19
   1  11 -13   77.19    4.15
   1  11 -13   94.87    5.42
   1  11 -13   82.71    4.28
  -1 -11  13   95.97    4.26
   1 -11 -13   82.05    4.37
   1 -11 -13   85.83    4.31
   1  11 -13   79.67    5.10
   1  11 -13   80.64    5.45
   1  11 -13   83.57    4.24
   1 -11 -13   77.88    4.22
   1 -11 -13   90.74    4.35
   1  11 -13   89.03    4.40
   1 -11 -13   90.68    4.34
   1  11 -13   88.17    5.36
   1  11 -13   78.09    4.26
   1 -11 -13   86.41    4.39
  -1 -11  12   58.78    3.07
   1  11 -12   65.66    4.42
   1  11 -12   61.20    4.09
   1  11 -12   60.07    3.14
  -1 -11  12   65.80    3.16
   1 -11 -12   55.24    3.21
   1 -11 -12   56.96    3.16
   1  11 -12   70.56    4.56
   1  11 -12   63.36    4.09
   1  11 -12   58.76    3.11
   1 -11 -12   49.20    3.07
   1 -11 -12   60.16    3.21
   1 -11 -12   61.19    3.24
   1  11 -12   73.31    4.59
   1  11 -12   58.99    3.15
   1 -11 -12   58.58    3.33
  -1 -11  11   12.95    1.43
   1  11 -11    7.82    2.88
   1 -11 -11    8.38    1.52
   1  11 -11   11.58    1.40
   1 -11 -11   11.16    1.59
   1 -11 -11   12.52    1.40
   1  11 -11   13.53    1.32
   1 -11 -11    9.60    1.35
   1  11 -11   12.31    2.52
   1  11 -11   13.05    3.13
   1  11 -11    8.51    2.67
  -1 -11  11   11.76    1.33
   1 -11 -11   12.49    1.71
   1 -11 -11   10.33    1.21
  -1 -11  10  151.05    7.25
  -1 -11  10  149.95    7.26
  -1 -11  10  174.08    7.28
   1  11 -10  151.91    7.24
   1  11 -10  154.45    7.94
   1  11 -10  153.36    7.86
  -1 -11  10  175.62    8.02
   1 -11 -10  141.96    7.26
   1 -11 -10  147.76    7.21
   1  11 -10  161.06    8.11
   1  11 -10  146.72    7.22
   1 -11 -10  135.88    7.21
  -1 -11  10  162.90    7.30
   1 -11 -10  165.51    7.29
   1  11 -10  160.21    8.07
   1 -11 -10  169.77    7.38
   1 -11  -9  352.90   16.16
   1  11  -9  387.19   16.77
   1 -11  -9  342.91   16.15
  -1 -11   9  374.51   16.16
  -1 -11   9  355.12   16.16
   1  11  -9  376.90   16.68
   1  11  -9  372.32   16.63
  -1 -11   9  358.70   16.17
   1 -11  -9  358.14   16.15
   1 -11  -9  316.08   16.12
   1  11  -9  404.20   16.85
   1 -11  -9  374.51   16.23
   1 -11  -9  330.20   16.12
   1  11  -9  345.46   16.13
   1 -11  -9  312.69   16.13
  -1 -11   9  393.18   16.79
  -1 -11   8   16.98    1.41
   1 -11  -8   15.88    1.46
   1  11  -8   16.50    2.20
   1 -11  -8   18.34    1.67
  -1 -11   8   18.19    2.34
   1  11  -8   19.49    2.66
   1  11  -8   20.72    2.58
   1  11  -7    1.66    1.75
  -1 -11   7    1.09    1.85
   1  11  -7    1.60    2.22
   1  11  -7    1.46    2.20
   1  11  -6   16.60    1.96
  -1 -11   6   17.02    2.11
   1  11  -6   17.15    2.57
   1  11  -6   14.24    2.29
   1  11  -5   42.95    3.17
  -1 -11   5   43.16    2.88
   1  11  -5   45.27    3.10
   1  11  -5   39.46    2.64
   1  11  -4    0.68    1.26
   1  11  -4    1.67    1.86
   1  11  -4    1.83    1.98
  -1 -11   4    0.85    1.51
   1  11  -3    5.12    1.26
   1  11  -3    6.68    1.82
  -1 -11   3    4.69    1.62
   1  11  -3    7.55    1.98
   1  11  -2  194.78    9.29
   1  11  -2  208.50    9.52
  -1  11   2  181.01    9.38
   1  11  -2  202.11    9.51
  -1 -11   2  196.57    9.48
  -1  11   1   16.35    1.75
   1  11  -1   17.01    1.45
   1  11  -1   15.58    2.05
  -1 -11   1   17.77    1.83
   1  11  -1   20.10    2.00
   1  11   0    3.02    1.09
  -1  11   0    1.97    1.36
   1 -11   0    2.31    1.56
  -1 -11   0    2.99    1.48
  -1  11   0    0.93    1.86
   1  11   0    2.60    1.63
   1 -11   0    2.10    0.62
   1 -11   1   51.30    2.66
  -1 -11  -1   49.43    3.15
   1 -11   1   51.01    3.24
  -1  11  -1   61.98    3.49
   1  11   1   55.95    3.19
  -1  11  -1   55.44    3.12
   1  11   1   53.81    2.84
  -1  11  -2   39.44    2.86
   1  11   2   32.62    2.07
   1 -11   2   33.89    1.85
   1 -11   2   34.02    2.51
   1  11   2   31.50    1.96
  -1  11  -2   33.64    2.31
   1 -11   3    8.99    1.05
  -1  11  -3    9.84    2.13
   1 -11   3    8.28    1.82
  -1  11  -3   11.26    2.24
  -1  11  -3   10.62    1.70
   1 -11   4   28.24    2.48
   1 -11   4   24.96    1.81
  -1  11  -4   33.85    2.77
  -1  11  -4   27.19    2.24
  -1  11  -4   30.97    2.70
  -1  11  -5  122.49    6.13
   1 -11   5  101.60    5.69
   1 -11   5  123.90    6.16
  -1  11  -5  118.14    5.86
  -1  11  -6  807.56   37.10
  -1  11  -6  800.28   36.98
   1 -11   6  751.50   36.97
   1 -11   6  844.94   37.21
  -1  11  -7   48.62    3.84
  -1  11  -7   49.39    3.43
   1 -11   7   49.85    3.75
   1 -11   7   39.83    3.23
  -1  11  -8    0.37    2.60
  -1 -11  -8    1.51    1.50
  -1 -11  -8    1.20    1.18
  -1 -11  -8    0.34    1.12
  -1  11  -8    1.38    2.22
   1 -11   8   -1.14    1.00
   1 -11   8    0.22    1.12
  -1  11  -8   -1.02    2.55
   1 -11   8    1.82    2.61
  -1  11  -9   45.08    2.47
  -1  11  -9   50.49    3.88
   1 -11   9   46.65    2.44
  -1  11  -9   48.85    3.53
  -1  11  -9   50.44    3.48
  -1  11  -9   55.49    3.84
  -1 -11  -9   43.54    2.44
  -1 -11  -9   44.69    2.49
   1 -11   9   46.03    2.48
  -1 -11  -9   48.98    2.58
  -1 -11  -9   45.14    2.57
  -1 -11  -9   43.35    2.47
   1 -11   9   46.22    2.55
   1 -11   9   62.09    4.01
  -1 -11  -9   49.20    2.79
  -1  11 -10  378.50   16.53
  -1 -11 -10  366.43   15.93
  -1 -11 -10  345.10   15.79
  -1  11 -10  373.54   16.41
  -1  11 -10  370.10   16.32
  -1 -11 -10  361.42   15.84
  -1 -11 -10  283.81   15.75
  -1  11 -10  328.82   15.79
  -1  11 -10  385.02   16.54
   1 -11  10  338.89   15.83
  -1 -11 -10  346.82   15.86
  -1 -11 -10  348.92   15.82
   1 -11  10  358.13   15.79
  -1 -11 -10  343.00   15.81
  -1  11 -10  334.00   15.80
  -1  11 -11   16.93    3.17
  -1 -11 -11    8.61    1.93
  -1 -11 -11   13.96    1.41
  -1 -11 -11   13.35    1.53
  -1  11 -11   15.15    2.55
  -1  11 -11   11.77    1.45
  -1 -11 -11   12.08    1.19
  -1 -11 -11    9.75    1.44
  -1  11 -11   17.38    2.84
  -1  11 -11   22.29    3.20
  -1  11 -11   11.81    1.42
   1 -11  11   11.95    1.58
  -1  11 -11   13.97    1.50
  -1 -11 -11    8.41    1.41
  -1  11 -12    0.24    1.29
  -1 -11 -12   -1.02    1.77
  -1 -11 -12   -1.06    1.44
  -1  11 -12    3.32    3.09
  -1 -11 -12   -0.17    1.35
  -1  11 -12    2.56    1.50
  -1 -11 -12   -0.08    1.27
  -1 -11 -12    0.13    1.37
  -1 -11 -12    0.90    1.10
  -1  11 -12    1.23    1.40
  -1  11 -12   -1.14    1.17
   1 -11  12   -0.60    1.52
  -1  11 -12    0.78    3.01
  -1  11 -12    0.61    2.75
  -1 -11 -13   20.88    1.97
  -1 -11 -13   20.95    2.18
  -1 -11 -13   21.70    1.81
  -1 -11 -13   29.64    1.71
  -1  11 -13   19.83    1.83
  -1  11 -13   20.06    1.94
   1 -11  13   19.08    1.61
  -1  11 -13   21.54    1.76
  -1 -11 -13   22.27    1.91
  -1 -11 -13   22.17    1.98
   1 -11  13   24.69    1.92
  -1  11 -13   21.03    1.68
  -1  11 -13   13.93    3.09
  -1  11 -13   15.23    3.05
  -1  11 -14  254.17   12.85
   1 -11  14  255.69   12.82
  -1 -11 -14  273.48   12.86
  -1 -11 -14  312.88   12.96
  -1 -11 -14  309.19   12.89
  -1  11 -14  299.63   13.63
  -1  11 -14  275.24   13.64
  -1  11 -14  277.98   12.96
  -1 -11 -14  265.23   12.94
  -1 -11 -14  281.17   12.92
  -1  11 -14  290.30   12.90
  -1  11 -14  253.04   12.83
  -1 -11 -14  243.21   12.94
  -1  11 -14  294.81   13.52
  -1  11 -14  293.52   12.90
  -1  11 -14  283.01   12.89
  -1  11 -15   19.14    1.69
   1 -11  15   18.97    1.46
  -1  11 -15   17.07    1.62
  -1  11 -15   19.89    1.96
  -1  11 -15   22.47    1.94
  -1 -11 -15   20.00    1.75
  -1 -11 -15   18.85    1.90
  -1  11 -15   16.92    2.18
  -1 -11 -15   17.56    1.93
  -1  11 -15   21.56    1.87
  -1 -11 -15   17.59    1.98
  -1 -11 -15   18.56    1.67
  -1 -11 -16    3.78    1.53
  -1 -11 -16    2.24    1.38
  -1  11 -16    4.71    2.11
  -1  11 -16    2.52    1.23
  -1  11 -16    4.18    1.66
  -1 -11 -16    2.68    1.59
  -1 -11 -16    0.69    1.59
  -1  11 -16    0.52    1.90
  -1  11 -16    3.17    1.56
  -1 -11 -16   -0.04    1.32
  -1  11 -16    3.37    1.62
  -1 -11 -17    1.71    1.34
  -1 -11 -17    2.80    1.52
  -1 -11 -17   -0.53    1.56
  -1 -11 -17    2.78    1.23
  -1  11 -17    2.59    1.45
  -1  11 -17    2.27    1.99
  -1  11 -17    1.75    1.51
  -1 -11 -17    2.55    1.25
  -1  11 -17    1.56    1.13
  -1  11 -17    2.53    1.59
  -1 -11 -18   21.08    1.35
  -1  11 -18   17.76    1.75
  -1 -11 -18   13.47    1.41
  -1 -11 -18   16.30    1.57
  -1 -11 -18   18.19    1.40
  -1  11 -18   15.46    1.29
  -1  11 -18   20.23    1.61
  -1  11 -18   16.57    1.87
  -1  11 -18   16.21    1.35
  -1  11 -18   19.28    1.75
  -1  11 -18   17.49    1.54
  -1  11 -19    3.71    1.38
  -1  11 -19    4.58    1.30
  -1 -11 -19    4.12    1.08
  -1 -11 -19    4.70    0.90
  -1  11 -19    5.19    1.46
  -1  11 -19    2.03    0.82
  -1  11 -19    7.01    1.14
  -1  11 -19    3.57    1.24
  -1 -11 -19    2.37    0.84
  -1  11 -20    0.26    0.87
  -1 -11 -20   -0.10    0.83
  -1  11 -20    2.03    1.08
  -1  11 -20    1.11    1.00
  -1  11 -20    0.13    0.48
  -1  11 -20   -0.12    0.91
  -1  11 -21    3.96    0.61
  -1  11 -21    7.27    0.58
   1  12 -20   38.92    2.17
   1  12 -20   44.29    2.09
   1  12 -20   46.58    2.14
   1 -12 -20   37.75    2.08
   1  12 -19    2.99    0.98
   1  12 -19    2.27    1.04
   1  12 -19    2.13    1.40
   1 -12 -19    2.28    0.92
   1  12 -19    1.47    1.34
   1 -12 -19    1.66    0.79
   1  12 -19    1.07    1.16
   1  12 -19    1.89    0.96
  -1 -12  19    1.74    0.60
   1 -12 -18    2.75    0.97
   1  12 -18    1.76    1.29
   1  12 -18    2.85    1.34
   1 -12 -18    2.08    1.17
   1  12 -18    2.57    1.41
   1  12 -18    4.20    1.17
   1  12 -18    4.77    1.67
   1 -12 -18    5.51    1.10
   1 -12 -18    1.49    0.96
   1  12 -18    0.44    1.60
   1  12 -17   21.76    2.23
   1  12 -17   24.13    2.05
   1  12 -17   25.13    1.80
   1  12 -17   23.13    2.20
   1 -12 -17   22.99    1.81
   1  12 -17   25.38    1.96
   1  12 -17   29.00    1.86
   1 -12 -17   20.06    1.71
   1 -12 -17   28.23    1.77
   1  12 -17   24.32    2.25
   1 -12 -17   20.65    1.65
   1  12 -17   23.97    1.95
   1 -12 -16   60.04    3.60
   1 -12 -16   80.37    3.63
   1  12 -16   66.58    3.92
   1  12 -16   66.49    3.80
   1 -12 -16   67.02    3.56
   1  12 -16   69.95    3.89
   1  12 -16   74.24    3.85
   1  12 -16   70.24    3.61
   1  12 -16   73.52    3.73
   1 -12 -16   67.82    3.67
   1 -12 -15   67.36    3.68
   1 -12 -15   74.17    3.66
  -1 -12  15   70.58    3.48
  -1 -12  15   65.89    3.48
   1  12 -15   70.71    3.93
   1  12 -15   69.62    3.64
   1  12 -15   70.00    3.63
   1 -12 -15   63.72    3.57
   1  12 -15   68.72    3.94
   1  12 -15   69.07    3.75
   1 -12 -15   68.64    3.72
   1  12 -15   67.75    3.58
   1  12 -15   74.77    3.83
   1  12 -15   73.65    3.88
  -1 -12  14    0.70    1.23
  -1 -12  14   -0.83    1.26
   1 -12 -14    2.05    1.64
   1 -12 -14    1.86    1.28
   1 -12 -14    0.77    1.48
   1 -12 -14    0.84    1.66
   1  12 -14    2.94    1.81
   1  12 -14   -0.22    1.89
   1  12 -14    1.07    1.51
   1  12 -14    1.58    1.36
   1  12 -14    2.34    1.48
   1  12 -14    0.50    2.02
  -1 -12  13   19.69    1.67
   1  12 -13   25.78    3.36
   1  12 -13   23.50    1.82
   1  12 -13   22.86    1.85
   1  12 -13   27.50    3.61
   1 -12 -13   19.57    1.83
   1 -12 -13   20.54    2.05
   1  12 -13   21.76    2.84
   1  12 -13   24.45    3.31
   1  12 -13   17.45    2.22
   1 -12 -13   19.91    1.65
   1  12 -13   21.70    1.75
  -1 -12  13   18.93    1.67
   1  12 -13   18.75    2.06
   1 -12 -13   21.32    1.89
   1 -12 -13   22.30    1.97
  -1 -12  12  196.74    8.72
   1  12 -12  204.51    9.60
   1  12 -12  196.52    9.61
   1  12 -12  188.47    9.68
   1  12 -12  191.64    9.38
   1 -12 -12  192.59    8.75
   1 -12 -12  175.92    8.83
   1 -12 -12  174.00    8.70
   1 -12 -12  190.63    8.77
   1 -12 -12  190.21    8.81
   1  12 -12  180.78    8.71
   1  12 -12  180.84    8.71
  -1 -12  12  180.59    8.71
   1  12 -12  178.99    8.70
   1  12 -11   87.56    5.17
   1 -12 -11   97.09    4.61
   1 -12 -11   96.39    4.45
   1 -12 -11   90.03    4.44
   1 -12 -11   72.63    4.32
   1  12 -11   89.03    4.36
   1  12 -11   98.25    5.62
  -1 -12  11   84.96    4.40
  -1 -12  11   93.95    4.41
   1  12 -11   82.87    5.29
   1  12 -11   93.73    5.51
  -1 -12  11   95.83    4.39
   1  12 -11   87.36    4.38
   1  12 -10   58.00    4.02
   1  12 -10   64.55    3.76
   1 -12 -10   53.00    3.08
   1 -12 -10   50.37    2.83
   1 -12 -10   52.26    2.83
   1 -12 -10   51.29    2.74
  -1 -12  10   55.79    2.83
   1  12 -10   65.88    4.09
  -1 -12  10   53.38    2.81
  -1 -12  10   55.41    2.85
   1 -12 -10   44.20    2.71
   1  12 -10   70.40    4.33
   1  12 -10   53.61    2.79
  -1 -12   9   25.04    1.69
  -1 -12   9   22.92    1.62
   1  12  -9   21.16    3.02
   1 -12  -9   26.23    1.75
   1 -12  -9   21.40    1.58
   1  12  -9   25.84    2.59
   1  12  -9   21.19    2.99
   1 -12  -9   19.06    1.61
   1 -12  -9   25.62    1.95
   1 -12  -9   21.39    1.43
   1  12  -9   28.43    3.26
   1 -12  -9   18.81    1.47
  -1 -12   9   22.17    1.65
   1 -12  -9   22.04    1.66
   1  12  -9   21.74    1.53
   1 -12  -8    8.78    1.11
  -1 -12   8    6.74    1.10
   1  12  -8    7.32    2.56
   1  12  -8    6.55    2.52
   1 -12  -8    6.05    1.48
  -1 -12   8    6.38    1.16
  -1 -12   8    6.33    1.08
   1 -12  -8    8.34    1.12
  -1 -12   8   11.63    2.26
   1 -12  -8    6.89    0.94
   1  12  -8    6.24    2.05
   1 -12  -8    7.38    1.31
   1 -12  -8    6.92    1.22
   1 -12  -8    7.30    1.28
   1 -12  -8    8.24    1.06
   1 -12  -7   -0.03    0.96
  -1 -12   7    0.73    1.93
  -1 -12   7    1.65    1.02
   1  12  -7    2.18    2.44
   1 -12  -7   -0.93    1.15
   1 -12  -7    0.61    1.18
   1 -12  -7   -0.60    1.38
   1  12  -7   -1.54    2.47
  -1 -12   7   -0.25    1.10
  -1 -12   6    0.69    1.85
   1  12  -6    2.20    2.58
   1 -12  -6    1.20    1.07
   1  12  -6    2.20    2.25
   1  12  -6    1.29    2.27
  -1 -12   6    1.28    0.98
   1  12  -6   -0.23    1.76
  -1 -12   6    1.65    1.04
   1  12  -5   94.59    5.41
   1  12  -5   96.08    5.09
   1  12  -5  110.59    5.56
  -1 -12   5   94.06    5.25
   1  12  -4  252.54   12.05
   1  12  -4  247.00   11.85
   1  12  -4  258.50   12.12
  -1 -12   4  242.61   12.00
   1  12  -3  190.15    9.04
   1  12  -3  183.38    8.79
   1  12  -3  203.02    9.10
  -1  12   3  164.95    8.83
  -1 -12   3  181.79    8.98
   1  12  -2   33.48    2.57
   1  12  -2   29.87    2.00
   1  12  -2   29.59    2.62
  -1  12   2   23.84    2.14
  -1 -12   2   26.18    2.28
   1  12  -1   93.99    4.81
   1  12  -1   91.31    4.49
   1  12  -1   93.44    4.86
  -1  12   1   81.68    4.62
  -1 -12   1   83.43    4.73
   1  12   0   67.24    3.79
  -1  12   0   69.91    4.02
  -1  12   0   63.73    3.63
   1  12   0   65.31    3.41
   1 -12   0   62.87    3.79
  -1 -12   0   60.72    3.73
   1  12   0   68.39    3.80
  -1  12  -1   24.90    2.58
   1  12   1   20.18    2.15
   1  12   1   19.91    1.84
  -1  12  -1   21.65    1.98
   1 -12   1   21.93    2.21
  -1 -12  -1   18.58    2.03
  -1  12  -2   27.19    2.66
   1  12   2   21.40    2.13
  -1  12  -2   21.73    2.04
   1 -12   2   22.64    2.34
  -1  12  -3   97.76    5.40
  -1  12  -3   94.77    5.03
   1 -12   3   90.67    5.24
  -1  12  -3  100.63    5.34
  -1  12  -4  180.58    8.92
  -1  12  -4  183.30    8.90
  -1  12  -4  171.53    8.66
   1 -12   4  174.47    8.86
   1 -12   5   30.35    2.80
  -1  12  -5   29.60    3.15
  -1  12  -5   30.31    2.53
   1 -12   6    0.63    2.26
  -1  12  -6    4.13    2.06
   1 -12   6    2.31    0.93
  -1 -12  -6    3.81    1.36
  -1  12  -6    2.76    2.68
   1 -12   6    2.92    1.03
   1 -12   6    3.62    1.09
  -1  12  -7   10.72    2.79
  -1 -12  -7    9.61    1.13
   1 -12   7   10.17    1.15
  -1  12  -7    9.76    2.20
   1 -12   7   10.91    1.20
  -1 -12  -7   10.77    1.23
  -1 -12  -7   12.65    1.37
   1 -12   7   11.69    2.60
  -1  12  -7   12.77    2.86
  -1 -12  -7   11.14    1.23
  -1  12  -8  260.38   11.98
  -1 -12  -8  222.10   11.21
  -1  12  -8  255.27   11.79
  -1  12  -8  250.51   11.81
   1 -12   8  247.00   11.23
  -1 -12  -8  244.65   11.19
  -1  12  -8  271.22   12.00
   1 -12   8  241.70   11.22
  -1  12  -8  225.20   11.19
  -1 -12  -8  238.92   11.23
  -1 -12  -8  239.05   11.26
   1 -12   8  297.77   12.18
  -1 -12  -8  248.72   11.27
   1 -12   9   53.09    2.73
  -1  12  -9   59.06    4.16
  -1  12  -9   53.15    3.74
  -1  12  -9   63.51    3.87
  -1 -12  -9   48.25    2.67
  -1 -12  -9   49.96    3.09
  -1  12  -9   62.27    4.19
  -1 -12  -9   48.22    2.74
  -1  12  -9   51.74    2.70
  -1 -12  -9   45.50    2.68
  -1 -12  -9   51.58    2.88
   1 -12   9   50.18    2.85
   1 -12   9   52.94    2.74
  -1 -12  -9   54.22    2.83
   1 -12  10   17.90    1.47
  -1  12 -10   20.16    2.91
  -1 -12 -10   16.14    1.53
  -1 -12 -10   15.70    1.47
  -1 -12 -10   14.94    1.72
  -1 -12 -10   16.06    1.41
  -1  12 -10   24.89    2.86
  -1  12 -10   22.15    3.23
  -1  12 -10   19.49    1.59
  -1  12 -10   21.23    3.22
  -1 -12 -10   14.80    2.06
  -1  12 -10   15.21    1.50
  -1  12 -10   18.20    1.49
   1 -12  10   12.92    1.71
  -1  12 -11   -4.10    2.62
  -1 -12 -11   -1.95    1.34
  -1 -12 -11    0.68    1.25
  -1 -12 -11    1.45    1.47
  -1 -12 -11    0.18    1.24
   1 -12  11    0.59    1.54
  -1  12 -11   -0.84    1.41
  -1  12 -11   -0.49    3.05
  -1  12 -11    1.25    2.64
  -1  12 -11   -2.77    3.08
  -1 -12 -11    1.95    1.95
  -1 -12 -11   -0.71    1.02
  -1  12 -11    0.18    1.30
  -1  12 -11   -0.24    1.29
  -1  12 -12   92.96    5.12
  -1 -12 -12   80.65    4.10
  -1 -12 -12   90.05    4.07
  -1 -12 -12   76.29    4.00
  -1  12 -12   92.42    5.32
  -1  12 -12   82.12    4.10
  -1  12 -12   83.40    4.14
  -1  12 -12   76.31    4.06
   1 -12  12   74.94    4.07
  -1 -12 -12   78.86    4.33
  -1  12 -12   92.57    5.35
   1 -12  12   80.29    4.18
  -1 -12 -12   78.96    4.12
  -1  12 -13    9.78    3.24
  -1 -12 -13    6.99    1.41
  -1  12 -13   12.49    2.91
  -1  12 -13    9.09    2.71
  -1 -12 -13    5.98    1.52
  -1  12 -13    9.69    3.13
   1 -12  13    6.67    1.33
  -1  12 -13    5.85    1.40
  -1  12 -13    7.02    1.64
  -1 -12 -13    8.36    1.28
  -1  12 -13    8.53    1.54
  -1  12 -13    6.13    1.63
  -1 -12 -13    5.96    1.95
  -1 -12 -14    3.58    1.85
  -1 -12 -14    1.01    1.39
   1 -12  14    1.50    1.22
  -1  12 -14    0.78    1.33
  -1  12 -14   -0.58    1.61
  -1  12 -14    1.23    1.51
  -1 -12 -14    2.29    1.73
  -1 -12 -14    1.20    1.57
  -1  12 -14    0.57    1.89
  -1 -12 -14    0.72    1.28
  -1  12 -14    0.79    1.62
  -1  12 -15    8.16    1.65
  -1  12 -15    1.34    2.07
   1 -12  15    4.22    1.16
  -1 -12 -15    3.01    1.66
  -1 -12 -15    6.17    1.37
  -1 -12 -15    2.23    1.57
  -1  12 -15    5.49    1.90
  -1 -12 -15    3.34    1.67
  -1  12 -15    5.34    1.65
  -1  12 -15    4.59    1.53
  -1 -12 -15    6.64    1.32
  -1  12 -16  243.17   11.53
  -1  12 -16  239.35   11.53
  -1 -12 -16  263.98   11.36
  -1  12 -16  239.30   11.45
  -1 -12 -16  225.16   11.44
  -1 -12 -16  253.89   11.45
  -1 -12 -16  203.64   11.41
  -1  12 -16  246.23   11.39
  -1 -12 -16  247.80   11.37
  -1  12 -16  261.52   11.42
  -1  12 -16  244.36   11.40
  -1  12 -17   38.73    2.21
  -1 -12 -17   27.17    2.09
  -1  12 -17   33.99    2.57
  -1 -12 -17   40.45    1.95
  -1  12 -17   33.64    2.33
  -1 -12 -17   29.66    2.24
  -1 -12 -18    3.09    1.23
  -1  12 -18    3.03    1.38
  -1 -12 -18    2.01    1.04
  -1  12 -18    1.94    1.23
  -1  12 -18    3.57    1.65
  -1  12 -18    3.86    0.86
  -1  12 -18    3.12    1.17
  -1  12 -19    0.44    1.10
  -1  12 -19    0.88    1.34
  -1  12 -19    1.52    0.95
  -1  12 -19   -0.26    1.24
  -1  12 -19    0.48    1.09
  -1 -12 -19    1.17    0.71
  -1 -12 -19    1.26    0.93
  -1  12 -20    4.72    0.74
  -1  12 -20    3.43    0.82
  -1  12 -20    5.12    0.78
  -1  12 -20    4.66    0.73
  -1  12 -20    4.20    0.86
  -1 -12 -20    3.30    0.73
   1  13 -20    1.72    0.60
   1  13 -20    1.69    0.62
   1  13 -20    1.22    0.45
   1 -13 -19    0.16    0.76
   1  13 -19   -0.01    0.80
   1  13 -19   -0.84    1.11
   1  13 -19    0.86    0.86
   1  13 -19   -0.75    1.13
   1  13 -19    0.16    0.76
   1  13 -18    0.87    1.21
   1  13 -18    3.50    1.37
   1  13 -18    0.93    1.12
   1 -13 -18    1.89    1.04
   1  13 -18    2.33    1.17
   1  13 -18    0.96    0.97
   1  13 -18    2.90    1.46
   1  13 -18    1.14    1.46
   1 -13 -17   14.81    1.39
   1 -13 -17   17.29    1.35
   1  13 -17   16.70    1.72
   1  13 -17   13.92    1.43
   1  13 -17   17.25    1.89
   1  13 -17   15.89    1.88
   1  13 -17   19.11    1.84
   1  13 -17   16.30    1.61
   1  13 -17   17.03    1.51
   1 -13 -17   11.63    1.10
   1 -13 -17   16.08    1.50
   1  13 -17   16.42    1.60
   1  13 -17   16.51    1.70
   1  13 -16    3.97    1.59
   1 -13 -16    3.91    1.46
   1 -13 -16    4.55    1.32
   1  13 -16    4.86    1.71
   1 -13 -16    5.66    1.18
   1 -13 -16    3.39    1.40
   1  13 -16    3.29    1.78
   1  13 -16    2.63    1.69
   1  13 -16    3.88    1.34
   1  13 -16    2.95    1.90
   1  13 -16    2.01    1.88
   1  13 -15   28.32    1.95
   1  13 -15   27.23    2.19
   1 -13 -15   27.02    2.13
   1 -13 -15   31.82    1.99
   1 -13 -15   23.43    1.80
   1 -13 -15   24.82    2.08
  -1 -13  15   27.07    1.75
   1  13 -15   27.05    2.40
   1  13 -15   29.02    2.28
   1  13 -15   29.99    2.38
   1  13 -15   24.08    2.42
  -1 -13  14    7.33    1.33
   1 -13 -14    6.88    1.77
   1 -13 -14    6.32    1.53
   1  13 -14    3.65    1.46
   1 -13 -14    3.64    1.26
   1  13 -14    4.25    1.47
   1  13 -14    6.63    1.33
   1 -13 -14    6.31    1.70
   1  13 -14    4.50    1.75
   1  13 -14    6.60    1.88
   1  13 -14    8.00    2.04
   1  13 -14    3.96    2.00
   1 -13 -13   61.28    3.11
   1  13 -13   55.70    3.34
  -1 -13  13   58.41    3.02
   1  13 -13   54.59    3.03
   1  13 -13   55.54    3.04
   1  13 -13   55.30    2.97
   1 -13 -13   48.84    2.95
   1 -13 -13   58.14    3.28
  -1 -13  13   54.36    2.91
   1 -13 -13   57.74    3.18
   1  13 -13   57.18    3.22
   1 -13 -12    5.71    1.87
   1 -13 -12    1.37    1.17
   1 -13 -12    4.56    1.49
   1  13 -12    7.21    3.04
   1  13 -12    3.55    1.40
   1  13 -12    2.85    1.25
  -1 -13  12    3.35    1.39
   1  13 -12    0.99    2.89
   1  13 -12    4.68    1.41
  -1 -13  12    4.90    1.23
   1  13 -11    2.62    2.31
   1  13 -11    6.28    3.16
   1 -13 -11    3.00    1.13
   1  13 -11    2.91    3.32
   1  13 -11    1.86    2.73
   1 -13 -11    4.07    1.86
   1  13 -11    4.02    1.31
  -1 -13  11    4.40    1.24
  -1 -13  11    4.62    1.35
   1  13 -11    3.77    2.89
   1 -13 -11    3.05    1.45
  -1 -13  11    3.55    1.39
   1  13 -10    8.07    2.85
   1  13 -10    9.12    3.31
   1 -13 -10   11.27    1.90
   1 -13 -10    9.00    1.14
   1 -13 -10    9.30    1.36
   1  13 -10    6.65    3.15
   1  13 -10    6.36    2.29
   1 -13 -10    7.34    1.13
  -1 -13  10    8.88    1.28
  -1 -13  10    8.56    1.45
   1  13 -10    5.63    2.89
   1 -13 -10   10.67    1.56
   1  13 -10    7.02    1.31
  -1 -13  10   10.20    1.43
   1  13  -9    2.94    2.74
   1 -13  -9    1.82    1.75
  -1 -13   9    3.19    1.32
   1  13  -9    5.59    2.73
   1 -13  -9    2.49    1.27
   1  13  -9    2.01    2.98
   1  13  -9    1.89    2.16
   1 -13  -9    2.74    1.46
   1 -13  -9    2.57    0.97
  -1 -13   9    3.74    1.30
  -1 -13   9    1.55    1.13
   1 -13  -9    1.69    0.98
   1 -13  -9    1.91    1.25
   1 -13  -8    2.38    1.08
   1 -13  -8    1.84    1.67
   1 -13  -8    0.16    1.21
   1  13  -8    1.22    2.06
   1 -13  -8    2.48    1.30
   1 -13  -8    2.86    1.12
   1  13  -8    1.11    2.60
   1  13  -8    0.72    2.74
  -1 -13   8    2.30    1.29
  -1 -13   8    0.21    1.08
  -1 -13   8    1.31    1.18
  -1 -13   7   76.12    3.64
  -1 -13   7   61.86    3.51
   1  13  -7   78.02    4.55
   1 -13  -7   67.23    3.61
   1  13  -7   82.08    4.81
   1 -13  -7   75.59    3.63
  -1 -13   7   69.44    4.33
   1  13  -7   69.51    4.55
   1  13  -7   82.38    4.19
   1 -13  -7   72.20    3.57
   1 -13  -7   73.01    3.57
  -1 -13   7   68.05    3.60
  -1 -13   6  254.71   13.42
  -1 -13   6  307.82   13.49
   1  13  -6  296.41   14.03
   1 -13  -6  295.46   13.45
   1  13  -6  283.58   13.82
   1  13  -6  286.78   14.05
   1  13  -6  306.24   14.12
  -1 -13   6  280.38   13.96
  -1 -13   6  289.08   13.47
   1 -13  -6  300.44   13.48
   1 -13  -6  318.81   13.50
   1 -13  -6  283.11   13.46
   1 -13  -5    5.94    1.38
   1 -13  -5    4.20    1.03
  -1 -13   5    4.40    1.94
   1  13  -5    1.30    2.59
   1  13  -5    0.98    2.28
   1 -13  -5    4.91    1.14
   1 -13  -5    3.18    1.07
   1  13  -5    3.47    1.68
   1 -13  -5    5.18    1.30
  -1 -13   5    2.79    1.08
   1  13  -4    1.33    1.54
   1 -13  -4    0.51    1.30
  -1 -13   4    0.76    0.99
   1 -13  -4   -1.92    1.37
   1  13  -4   -1.15    2.44
  -1 -13   4   -1.10    1.87
   1  13  -4    0.94    2.15
   1 -13  -4   -0.32    0.96
  -1 -13   3   27.20    1.57
  -1 -13   3   21.10    1.57
  -1 -13   3   22.98    1.66
   1  13  -3   30.10    2.11
   1  13  -3   29.12    2.66
   1  13  -3   34.08    2.91
  -1 -13   3   29.97    2.43
   1  13  -2  133.21    6.49
   1  13  -2  130.92    6.81
   1  13  -2  145.76    6.92
  -1  13   2  128.06    6.60
  -1 -13   2  125.91    6.74
  -1  13   1   95.63    5.26
   1  13  -1   96.02    5.07
   1  13  -1  106.31    5.18
  -1  13   1   92.03    4.83
  -1 -13   1   84.25    4.97
   1 -13  -1   79.49    5.03
   1  13   0    5.52    1.76
  -1  13   0    6.76    1.71
   1 -13   0    7.76    1.94
  -1 -13   0    7.28    1.80
   1  13   0    3.74    2.02
   1  13   0    3.79    2.00
  -1  13   0   10.39    2.44
  -1  13  -1   18.02    1.97
   1  13   1   16.48    2.22
   1 -13   1   12.69    2.19
  -1 -13  -1   15.37    2.11
   1  13   1   17.73    2.23
  -1  13  -1   18.73    2.61
   1  13   2   37.71    2.91
  -1  13  -2   44.13    3.37
   1 -13   2   39.80    2.17
  -1  13  -2   46.29    3.30
   1 -13   2   37.64    3.04
  -1  13  -2   40.52    2.79
  -1  13  -3    5.30    1.81
   1 -13   3    5.57    0.92
   1 -13   3    6.15    1.07
  -1 -13  -3    5.99    1.14
  -1  13  -3   11.04    2.65
   1  13   3    5.10    1.86
  -1 -13  -3    6.98    1.04
   1 -13   3    7.62    2.13
  -1  13  -3    7.98    2.57
  -1 -13  -4   16.40    1.28
  -1  13  -4   20.72    2.81
   1 -13   4   14.62    2.40
  -1 -13  -4   14.54    1.42
  -1 -13  -4   18.21    1.65
   1 -13   4   13.47    1.34
  -1  13  -4   17.65    2.82
  -1  13  -4   17.69    2.15
   1 -13   4   15.60    1.31
   1 -13   5   11.73    1.36
  -1 -13  -5   12.98    1.29
  -1  13  -5   13.74    2.12
   1 -13   5   13.36    1.26
   1 -13   5   13.55    1.33
  -1 -13  -5   15.18    1.38
  -1 -13  -5   16.24    1.64
  -1  13  -5   16.74    2.84
   1 -13   5   14.56    2.44
  -1  13  -5   13.43    2.93
  -1 -13  -5   12.39    1.27
  -1  13  -6   12.70    2.84
  -1 -13  -6   11.41    1.64
   1 -13   6   10.45    1.22
  -1 -13  -6    8.14    1.24
   1 -13   6   10.02    1.37
  -1 -13  -6   12.46    1.39
  -1 -13  -6   12.22    1.24
  -1 -13  -6    9.56    1.15
   1 -13   6   11.04    2.45
  -1 -13  -6    8.99    1.12
  -1  13  -6    9.87    2.15
   1 -13   6    9.23    1.21
  -1  13  -7   63.85    4.04
   1 -13   7   65.13    3.29
  -1 -13  -7   62.20    3.28
  -1 -13  -7   67.07    3.58
  -1 -13  -7   60.93    3.25
   1 -13   7   64.98    3.29
  -1  13  -7   71.17    4.54
  -1 -13  -7   64.03    3.32
   1 -13   7   61.47    3.35
  -1  13  -7   64.40    4.59
  -1 -13  -7   67.98    3.36
  -1  13  -8   18.69    3.24
  -1 -13  -8   17.07    1.51
  -1  13  -8   13.53    2.90
   1 -13   8   16.71    1.45
  -1 -13  -8   12.83    1.25
  -1 -13  -8   14.23    1.42
   1 -13   8   16.68    1.42
  -1  13  -8   17.56    2.59
  -1 -13  -8   16.92    1.57
  -1 -13  -8   15.51    1.65
  -1  13  -8   14.73    3.18
   1 -13   9  173.97    8.17
  -1  13  -9  195.99    9.14
  -1  13  -9  178.47    8.90
  -1  13  -9  184.96    8.84
  -1 -13  -9  159.76    8.12
  -1 -13  -9  183.49    8.35
  -1  13  -9  164.88    8.13
   1 -13   9  190.39    8.19
  -1 -13  -9  165.35    8.16
  -1 -13  -9  181.90    8.24
   1 -13   9  170.70    8.22
  -1 -13  -9  156.95    8.14
  -1 -13  -9  189.36    8.25
  -1  13  -9  195.64    9.15
   1 -13  10    5.93    1.31
  -1  13 -10    5.22    2.99
  -1  13 -10    3.61    2.55
  -1  13 -10    4.26    3.06
  -1  13 -10    5.47    2.72
  -1 -13 -10    3.24    1.94
  -1 -13 -10    7.09    1.20
  -1  13 -10    4.50    1.26
  -1 -13 -10    6.08    1.36
   1 -13  10    6.78    1.60
  -1  13 -10    5.23    1.29
  -1 -13 -10    6.18    1.22
  -1 -13 -10    5.98    1.62
  -1  13 -10    4.47    1.38
   1 -13  11    0.98    1.26
  -1  13 -11   -2.71    2.73
  -1 -13 -11    0.93    1.20
  -1 -13 -11    0.21    1.33
  -1  13 -11    2.63    2.99
  -1 -13 -11    2.41    2.00
  -1  13 -11    0.46    1.43
  -1 -13 -11    1.81    1.60
  -1 -13 -11   -0.15    1.26
   1 -13  11    1.70    1.36
  -1  13 -11    1.90    1.28
   1 -13  11    1.40    1.61
  -1  13 -11    0.59    1.29
  -1  13 -11    1.27    3.04
  -1  13 -11   -0.42    2.58
  -1  13 -12    8.48    3.13
  -1  13 -12   11.06    2.68
   1 -13  12    7.85    1.43
  -1  13 -12    5.05    1.32
  -1 -13 -12    7.69    2.04
  -1 -13 -12    7.66    1.32
  -1  13 -12    8.85    1.43
  -1 -13 -12    6.97    1.18
  -1  13 -12    6.17    3.22
  -1 -13 -12    6.16    1.76
  -1 -13 -12    4.81    1.44
  -1  13 -12    6.86    1.59
   1 -13  13    2.72    1.34
  -1  13 -13    2.75    1.27
  -1  13 -13    2.92    1.58
  -1 -13 -13    3.00    1.94
  -1 -13 -13    3.95    1.28
  -1  13 -13    2.78    1.59
  -1 -13 -13    2.61    1.15
  -1 -13 -13    1.64    1.45
  -1  13 -13    2.38    1.44
  -1  13 -14    5.82    1.26
   1 -13  14    3.92    1.29
  -1  13 -14    5.59    1.58
  -1 -13 -14    5.93    1.87
  -1 -13 -14    5.15    1.27
  -1  13 -14    3.11    1.58
  -1 -13 -14    9.50    1.20
  -1  13 -14    4.65    1.45
  -1 -13 -14    4.05    1.52
  -1  13 -14    4.77    1.89
  -1  13 -15   15.77    1.94
  -1  13 -15   16.24    2.07
  -1 -13 -15   16.15    1.68
  -1  13 -15   19.08    1.61
  -1  13 -15   20.91    1.58
   1 -13  15   18.10    1.22
  -1 -13 -15   16.68    1.73
  -1  13 -15   16.87    1.88
  -1  13 -15   16.48    1.46
  -1  13 -16    4.93    1.43
  -1  13 -16    4.81    1.42
  -1 -13 -16    1.83    1.44
  -1  13 -16    2.62    1.89
  -1  13 -16    3.78    1.90
  -1  13 -16    3.02    1.93
  -1  13 -16    3.18    1.69
  -1 -13 -16    4.23    1.52
  -1 -13 -17    8.49    1.37
  -1  13 -17    9.31    1.49
  -1  13 -17    5.98    0.91
  -1 -13 -17    6.61    1.24
  -1  13 -17    6.02    1.33
  -1  13 -17    7.97    1.76
  -1  13 -17   10.01    1.80
  -1  13 -18   11.76    1.54
  -1  13 -18   10.16    1.15
  -1  13 -18   10.75    1.15
  -1  13 -18   10.34    1.53
  -1  13 -18   10.79    1.33
  -1  13 -18   11.81    1.28
  -1 -13 -18   10.05    1.21
  -1 -13 -18    7.62    1.04
  -1  13 -19    0.23    1.14
   1 -13  19    0.95    0.54
  -1 -13 -19    0.56    0.79
  -1  13 -19    0.13    0.80
  -1  13 -19    0.88    0.87
  -1 -13 -20    0.45    0.46
  -1  13 -20    0.83    0.45
  -1  13 -20    0.28    0.49
  -1  13 -20    0.24    0.57
   1  14 -19    2.84    0.72
   1 -14 -19    5.03    0.70
   1  14 -19    3.71    0.63
   1  14 -19    4.83    0.85
   1  14 -19    4.30    0.60
   1  14 -19    5.11    0.56
   1  14 -18   -0.59    0.81
   1  14 -18    0.87    0.97
   1  14 -18   -0.57    1.13
   1  14 -18   -0.93    1.01
   1  14 -18   -0.44    1.01
   1  14 -18   -0.14    1.22
   1  14 -18    2.32    1.21
   1  14 -18   -0.55    1.11
  -1 -14  18    0.19    0.69
   1 -14 -18   -1.07    0.92
   1  14 -17    8.93    1.31
   1  14 -17    7.87    1.36
   1  14 -17    7.26    1.51
   1  14 -17    8.81    1.39
   1  14 -17    6.85    1.27
   1 -14 -17    6.20    1.21
   1  14 -17    8.06    1.54
   1  14 -17    5.79    1.54
   1  14 -17    4.88    1.16
   1  14 -17    7.65    1.08
   1 -14 -17    5.51    1.10
   1  14 -16   42.18    2.21
   1  14 -16   37.14    2.52
   1  14 -16   42.50    2.45
   1 -14 -16   46.62    2.18
   1 -14 -16   40.72    2.35
   1  14 -16   35.55    2.35
   1  14 -16   36.12    2.53
   1  14 -16   37.05    2.43
   1 -14 -16   30.26    2.27
   1  14 -16   32.91    2.53
   1  14 -15    0.26    1.78
   1  14 -15   -0.32    1.64
   1  14 -15   -0.09    1.83
   1  14 -15   -0.08    1.77
   1 -14 -15   -1.02    1.48
   1 -14 -15    1.39    1.23
   1  14 -15    3.09    1.28
   1  14 -15    1.92    1.54
   1 -14 -15   -0.33    1.50
   1  14 -14   14.28    1.53
   1  14 -14   14.50    1.79
   1 -14 -14   11.83    1.76
  -1 -14  14   14.74    1.49
   1  14 -14   10.30    1.88
   1  14 -14   14.15    1.96
   1  14 -14   15.20    2.00
   1 -14 -14   11.97    1.83
   1 -14 -14   14.51    1.59
   1  14 -14   14.14    2.01
   1  14 -14   13.13    1.53
   1 -14 -13    0.45    1.80
   1 -14 -13    0.30    1.44
   1  14 -13   -1.29    1.33
   1  14 -13   -0.34    1.17
   1  14 -13    1.02    1.85
   1  14 -13   -0.49    1.37
  -1 -14  13    0.84    1.37
   1 -14 -13    2.20    1.15
   1  14 -13    1.88    1.70
   1  14 -12   20.81    1.65
   1  14 -12   19.08    1.63
   1 -14 -12   18.72    1.72
   1 -14 -12   18.71    2.14
   1 -14 -12   13.19    1.46
   1  14 -12   19.51    2.08
  -1 -14  12   17.25    1.73
   1  14 -11   50.70    4.22
   1  14 -11   59.19    4.33
   1 -14 -11   47.92    2.97
   1  14 -11   52.40    3.83
   1  14 -11   62.12    4.65
   1 -14 -11   58.97    3.13
   1 -14 -11   66.29    3.46
   1  14 -11   61.27    4.52
   1  14 -11   60.76    3.34
   1  14 -11   59.77    3.08
   1 -14 -11   65.26    3.28
   1  14 -11   56.73    3.05
  -1 -14  11   61.27    3.15
   1  14 -10   37.09    3.90
   1  14 -10   34.37    2.95
   1  14 -10   27.94    3.44
   1 -14 -10   36.37    2.53
   1 -14 -10   36.75    2.29
   1 -14 -10   32.46    2.11
   1 -14 -10   28.46    1.87
   1  14 -10   36.08    3.72
  -1 -14  10   29.42    1.88
  -1 -14  10   33.37    2.16
  -1 -14  10   30.86    1.95
   1  14 -10   31.75    3.43
   1  14 -10   32.51    1.98
  -1 -14  10   33.81    2.14
   1 -14  -9    1.44    1.32
   1 -14  -9    1.25    1.88
   1 -14  -9    0.28    1.20
  -1 -14   9    2.61    1.06
   1  14  -9    3.18    2.16
   1 -14  -9    2.57    1.58
  -1 -14   9    1.37    1.13
  -1 -14   9    0.02    1.40
   1  14  -9    0.53    2.70
   1 -14  -9    0.85    1.32
   1  14  -9   -3.06    3.00
   1  14  -9    2.43    3.18
  -1 -14   9   -0.07    1.36
   1 -14  -8    7.61    1.27
  -1 -14   8    7.86    1.17
   1 -14  -8    6.75    1.30
   1  14  -8    6.19    2.13
   1 -14  -8    9.72    1.44
  -1 -14   8    7.40    1.44
   1  14  -8   12.47    2.80
   1 -14  -8    7.14    1.39
   1  14  -8   10.90    3.18
   1  14  -8    9.11    2.97
  -1 -14   8    8.73    1.47
   1 -14  -7   17.29    1.50
  -1 -14   7   13.96    1.42
   1 -14  -7   20.13    1.57
   1 -14  -7   21.82    1.69
   1  14  -7   16.16    3.18
   1  14  -7   15.52    2.29
   1 -14  -7   22.35    1.70
  -1 -14   7   19.64    1.65
   1  14  -7   18.75    2.91
  -1 -14   7   17.54    1.59
   1  14  -7   21.53    3.08
   1 -14  -6   12.60    1.30
   1 -14  -6   12.10    1.76
   1  14  -6   15.06    2.99
  -1 -14   6   11.30    1.44
   1 -14  -6   11.57    1.43
   1 -14  -6   14.09    1.51
  -1 -14   6   12.47    1.50
   1 -14  -6   10.10    1.10
  -1 -14   6   11.43    1.25
   1 -14  -6   11.62    1.35
   1  14  -6   13.44    2.75
   1  14  -6   15.51    2.93
   1  14  -6   14.64    2.10
   1 -14  -5   41.60    2.38
   1 -14  -5   44.12    2.67
   1 -14  -5   46.08    2.42
  -1 -14   5   42.56    2.35
   1 -14  -5   42.95    2.47
   1  14  -5   50.70    3.83
   1 -14  -5   47.83    2.48
  -1 -14   5   47.29    2.49
   1 -14  -5   40.21    2.30
   1  14  -5   43.09    3.50
   1  14  -5   39.26    2.93
   1 -14  -4   32.78    1.90
  -1 -14   4   29.59    1.83
   1  14  -4   21.21    2.88
   1 -14  -4   32.92    1.81
   1 -14  -4   26.33    1.77
  -1 -14   4   23.44    1.73
   1 -14  -4   39.24    2.07
   1 -14  -4   24.28    1.69
  -1 -14   4   29.72    1.89
   1 -14  -4   26.49    1.70
   1  14  -4   20.19    3.14
  -1 -14   4   21.08    2.56
   1 -14  -3   25.67    1.62
  -1 -14   3   28.31    1.73
   1  14  -3   26.30    2.83
   1 -14  -3   29.42    1.95
  -1 -14   3   20.38    2.44
   1 -14  -3   20.14    1.55
   1 -14  -3   28.64    1.68
   1  14  -3   29.32    3.03
   1 -14  -3   22.06    1.44
  -1 -14   3   24.47    1.64
   1 -14  -3   25.92    1.67
  -1 -14   3   24.29    1.58
   1 -14  -3   28.61    1.75
  -1 -14   3   23.75    1.62
   1  14  -2   21.51    2.53
   1 -14  -2   21.44    1.61
   1 -14  -2   20.36    1.47
  -1  14   2   21.49    2.84
   1  14  -2   26.28    2.63
   1 -14  -2   19.69    1.49
   1 -14  -2   22.47    1.53
  -1 -14   2   22.60    1.48
  -1 -14   2   19.20    2.33
   1  14  -2   21.13    2.87
   1 -14  -2   24.03    1.73
   1 -14  -2   20.78    1.39
  -1 -14   2   19.78    1.50
   1 -14  -2   18.53    1.31
  -1 -14   2   22.52    1.43
   1 -14  -1   15.81    1.53
   1  14  -1   11.19    2.19
  -1 -14   1   13.64    1.21
   1 -14  -1   12.17    1.21
   1 -14  -1    9.28    2.16
  -1 -14   1   12.29    2.09
   1  14  -1   12.07    2.50
   1 -14  -1   13.39    1.34
  -1 -14   1   11.82    1.24
   1 -14  -1   14.62    1.14
   1  14  -1   12.15    2.36
  -1  14   1   11.03    2.64
  -1 -14   1   13.47    1.30
   1 -14  -1   12.00    1.17
  -1 -14   1   11.58    1.15
   1 -14  -1   10.11    1.04
   1  14   0  127.29    6.92
  -1  14   0  125.80    6.68
  -1 -14   0  132.63    6.29
  -1 -14   0  127.73    6.32
  -1 -14   0  119.29    6.83
   1 -14   0  114.22    6.89
  -1  14   0  139.32    7.18
   1  14   0  133.53    6.90
   1 -14   0  127.08    6.27
  -1 -14   0  130.71    6.26
   1 -14   0  131.74    6.25
   1 -14   0  128.71    6.30
  -1 -14   0  136.59    6.30
  -1 -14  -1   33.33    2.01
  -1  14  -1   28.48    2.55
   1  14   1   31.57    2.82
  -1 -14  -1   29.75    1.95
  -1 -14  -1   38.94    2.10
  -1 -14  -1   35.26    1.96
  -1  14  -1   29.91    3.23
   1  14   1   37.08    2.88
  -1 -14  -1   33.87    1.90
   1 -14   1   31.93    1.90
   1 -14   1   33.68    1.87
  -1  14  -1   39.77    3.24
   1 -14   1   28.38    2.81
  -1 -14  -1   33.23    1.98
  -1 -14  -2   99.35    4.72
  -1 -14  -2   96.69    4.60
   1  14   2   89.98    5.21
  -1  14  -2  101.99    5.64
  -1 -14  -2   96.93    4.63
   1  14   2  100.96    5.27
   1 -14   2   91.24    5.37
  -1 -14  -2   83.40    4.60
  -1 -14  -2   91.37    4.67
  -1 -14  -2   93.86    4.58
   1 -14   2  100.03    4.58
  -1  14  -2  113.72    5.67
  -1  14  -2   98.25    5.12
  -1 -14  -3   81.77    4.06
   1 -14   3   85.45    4.14
  -1 -14  -3   89.96    4.09
  -1  14  -3   78.52    4.64
   1  14   3   78.38    4.66
   1 -14   3   76.75    4.89
  -1  14  -3   84.18    5.15
  -1 -14  -3   78.35    4.10
  -1 -14  -3   86.43    4.12
  -1 -14  -3   83.65    4.17
  -1 -14  -3   90.94    4.24
   1 -14   3   81.76    4.08
  -1  14  -3   84.06    5.15
   1  14   3   76.89    4.69
  -1 -14  -4   33.33    2.26
   1  14   4   30.99    2.60
  -1  14  -4   35.33    2.74
  -1  14  -4   36.67    3.51
  -1 -14  -4   27.90    1.87
  -1 -14  -4   31.81    2.01
  -1 -14  -4   31.45    1.81
   1 -14   4   30.92    2.01
  -1 -14  -4   33.80    1.91
  -1 -14  -4   32.75    1.97
  -1  14  -4   35.62    3.27
   1  14   4   27.84    2.63
  -1 -14  -5    5.41    1.63
   1  14   5    6.10    1.82
  -1  14  -5    5.40    2.93
  -1 -14  -5    5.53    1.25
  -1 -14  -5    5.39    1.10
  -1 -14  -5    6.09    0.98
  -1  14  -5    5.23    2.16
  -1 -14  -5    3.00    1.24
  -1 -14  -5    6.17    1.42
  -1  14  -5    9.10    2.91
   1 -14   5    7.99    1.33
  -1 -14  -5    6.03    1.10
  -1 -14  -6    5.23    1.77
   1 -14   6    4.85    1.31
  -1 -14  -6    5.17    1.21
  -1 -14  -6    5.02    1.15
  -1 -14  -6    4.30    1.10
  -1 -14  -6    5.03    1.33
  -1 -14  -6    5.14    1.45
  -1  14  -6    4.72    2.87
   1 -14   6    4.32    1.27
  -1  14  -6    5.40    2.22
   1 -14   7    5.14    1.41
  -1 -14  -7    6.77    1.87
  -1 -14  -7    4.08    1.37
  -1 -14  -7    4.95    1.19
  -1 -14  -7    4.97    1.48
  -1 -14  -7    5.83    1.40
   1 -14   7    6.38    1.35
  -1  14  -7    0.64    2.77
  -1  14  -7    4.97    3.00
   1 -14   7    5.21    1.49
  -1  14  -7    6.02    2.32
  -1  14  -8   39.42    3.79
   1 -14   8   37.32    2.28
  -1  14  -8   39.79    3.17
  -1  14  -8   42.35    3.66
  -1 -14  -8   36.19    2.20
   1 -14   8   36.45    2.26
  -1  14  -8   41.60    3.90
  -1 -14  -8   37.96    2.41
  -1 -14  -8   34.94    2.28
  -1 -14  -8   38.76    2.35
   1 -14   9   12.40    1.53
  -1  14  -9   18.51    3.17
  -1  14  -9   16.21    3.04
  -1 -14  -9   13.16    1.28
  -1 -14  -9   10.47    1.45
  -1  14  -9   15.04    1.47
  -1  14  -9   20.53    3.36
  -1  14  -9   15.74    2.55
   1 -14   9   12.52    1.56
  -1 -14  -9   13.04    1.74
  -1 -14  -9   13.52    1.66
  -1  14 -10    2.20    2.75
  -1 -14 -10    0.27    1.13
  -1  14 -10    1.57    1.24
  -1  14 -10    4.15    2.51
  -1  14 -10    0.72    3.11
  -1  14 -10    1.97    1.36
  -1 -14 -10    2.76    1.64
  -1 -14 -10    4.01    2.09
   1 -14  10    2.61    1.37
  -1  14 -10    3.72    3.05
  -1 -14 -10    0.71    1.29
   1 -14  10    0.86    1.45
  -1  14 -10    1.69    1.24
  -1 -14 -11    7.34    1.22
  -1  14 -11    7.30    1.33
  -1 -14 -11    6.65    1.74
  -1  14 -11    9.78    2.51
  -1  14 -11    4.65    3.07
  -1  14 -11    5.35    1.48
   1 -14  11    6.22    1.38
  -1 -14 -11    7.65    2.08
  -1 -14 -11    5.78    1.37
  -1  14 -11    8.93    3.03
  -1  14 -11    6.83    1.30
   1 -14  11    6.60    1.51
  -1 -14 -12   25.17    2.15
  -1  14 -12   24.09    1.95
  -1  14 -12   26.69    1.86
  -1  14 -12   25.91    1.78
   1 -14  12   26.23    1.97
  -1 -14 -12   27.17    2.44
  -1 -14 -12   26.74    1.74
  -1  14 -13    1.05    1.18
   1 -14  13    0.41    1.35
  -1  14 -13   -1.67    1.47
  -1  14 -13    0.89    1.47
  -1 -14 -13   -0.88    1.92
  -1  14 -13    0.45    1.33
  -1 -14 -13   -0.28    1.66
  -1  14 -14    8.96    1.90
  -1  14 -14   11.34    1.85
  -1  14 -14   11.52    1.35
  -1  14 -14   11.02    1.47
  -1  14 -14    8.35    1.52
   1 -14  14   10.36    1.31
  -1 -14 -14   11.39    1.78
  -1  14 -14   10.96    1.97
  -1  14 -15   11.49    1.90
  -1  14 -15   10.16    1.78
  -1 -14 -15    7.84    1.67
   1 -14  15   10.32    1.23
  -1  14 -15   11.32    1.47
  -1  14 -15    9.75    1.35
  -1  14 -15   11.79    1.48
  -1  14 -15   11.38    1.96
  -1  14 -15    8.80    2.00
  -1  14 -16   31.20    2.21
  -1 -14 -16   26.85    2.08
  -1  14 -16   31.77    2.17
  -1 -14 -16   30.40    2.11
  -1  14 -16   30.26    2.36
  -1  14 -16   33.01    2.30
  -1  14 -16   30.73    2.34
  -1  14 -16   39.08    2.02
  -1  14 -17    0.19    1.26
  -1  14 -17    0.86    1.41
  -1  14 -17    0.47    1.49
  -1  14 -17   -0.63    1.04
  -1 -14 -17   -1.00    1.08
  -1  14 -17    0.11    1.20
  -1 -14 -17    0.77    1.15
  -1  14 -17    0.42    1.49
  -1  14 -17    0.23    1.14
  -1  14 -18    3.00    1.13
  -1 -14 -18    2.31    0.82
  -1  14 -18    3.17    1.26
  -1  14 -18    3.26    0.88
  -1  14 -18    1.98    1.22
  -1  14 -18    3.28    0.86
  -1  14 -18    2.39    0.98
  -1 -14 -18    2.55    0.90
  -1  14 -19    0.51    0.81
  -1  14 -19    0.61    0.70
  -1 -14 -19   -0.01    0.59
  -1  14 -19   -0.04    0.54
  -1 -15  18    2.25    0.49
   1  15 -18    0.86    0.75
   1  15 -18    1.53    0.83
   1  15 -18    0.85    0.54
   1 -15 -18    1.92    0.73
  -1 -15  18    0.48    0.39
   1  15 -18    1.71    0.84
   1  15 -18    1.90    0.83
   1  15 -17    6.15    1.32
   1  15 -17    5.26    0.86
   1  15 -17    4.12    1.26
   1  15 -17    4.85    1.11
   1  15 -17    4.67    1.13
   1  15 -17    5.54    1.05
   1 -15 -17    5.10    1.09
  -1 -15  17    4.27    0.92
   1  15 -17    4.98    1.32
   1  15 -17    3.78    1.21
   1 -15 -16    6.17    1.27
   1  15 -16    6.12    1.28
   1  15 -16    8.92    1.05
   1  15 -16    5.16    1.49
   1 -15 -16    6.10    1.26
   1  15 -16    5.85    1.34
   1  15 -16    7.69    1.39
   1  15 -16    9.32    1.39
   1  15 -16    5.63    1.49
   1  15 -16    6.04    1.33
   1  15 -16    5.65    1.52
   1  15 -15   77.04    3.84
   1  15 -15   71.56    3.95
   1  15 -15   73.47    3.88
   1 -15 -15   67.57    3.87
   1  15 -15   80.37    3.93
   1  15 -15   82.94    3.75
   1  15 -15   76.57    3.95
   1  15 -15   70.55    3.97
   1  15 -14   99.36    5.23
   1  15 -14  105.73    5.22
   1  15 -14  105.14    5.17
   1  15 -14  102.71    5.23
   1 -15 -14   99.23    5.19
   1 -15 -14  105.04    5.04
   1  15 -14  100.68    5.13
  -1 -15  14  109.97    5.05
   1  15 -14  105.19    5.03
   1  15 -13    7.98    1.34
  -1 -15  13    9.06    1.45
   1  15 -13    7.37    1.80
   1 -15 -13    9.18    1.38
   1  15 -13    8.90    1.65
   1  15 -13    6.38    1.85
   1 -15 -13    6.74    1.82
   1  15 -13    7.71    1.87
   1  15 -12   38.75    2.25
   1  15 -12   40.28    2.30
  -1 -15  12   37.16    2.38
   1  15 -12   34.10    2.61
   1 -15 -12   40.87    2.53
   1 -15 -12   37.52    2.72
   1 -15 -12   39.94    2.34
   1 -15 -11    0.82    1.37
   1  15 -11   -0.27    1.73
  -1 -15  11    1.08    1.51
   1 -15 -11    3.32    1.65
   1  15 -11    1.55    1.30
   1 -15 -11    1.05    1.95
  -1 -15  11    2.16    1.00
   1 -15 -10   43.01    2.48
   1 -15 -10   50.23    2.92
   1  15 -10   29.22    3.71
   1  15 -10   42.82    4.18
   1  15 -10   44.07    3.94
   1 -15 -10   48.66    2.68
  -1 -15  10   36.36    2.30
  -1 -15  10   46.22    2.60
   1  15 -10   37.47    3.64
   1  15 -10   43.85    2.68
  -1 -15  10   41.71    2.58
   1 -15  -9   61.09    3.28
  -1 -15   9   54.69    3.15
   1 -15  -9   57.21    3.23
  -1 -15   9   64.61    3.36
   1  15  -9   59.21    4.34
  -1 -15   9   69.55    3.39
   1 -15  -9   59.90    3.25
   1 -15  -9   69.11    3.64
   1  15  -9   69.49    4.58
   1  15  -9   64.56    4.80
   1 -15  -9   64.93    3.39
   1 -15  -8   29.69    1.93
  -1 -15   8   26.57    1.79
  -1 -15   8   25.32    2.03
   1  15  -8   27.68    3.19
  -1 -15   8   29.98    2.09
   1 -15  -8   25.43    1.96
   1 -15  -8   24.35    1.85
   1  15  -8   26.46    3.51
   1  15  -8   33.38    3.63
   1 -15  -8   28.28    2.09
   1  15  -7   42.44    3.83
   1  15  -7   41.39    3.70
   1 -15  -7   35.18    2.31
   1  15  -7   41.64    3.79
  -1 -15   7   34.79    2.24
   1  15  -7   41.61    3.47
   1 -15  -7   35.40    2.34
   1 -15  -7   36.28    2.18
  -1 -15   7   36.55    2.33
  -1 -15   7   33.51    2.13
   1 -15  -7   37.90    2.25
   1  15  -6  100.40    6.06
   1  15  -6   95.44    6.08
   1 -15  -6  125.07    5.29
   1 -15  -6  111.94    5.14
   1  15  -6  106.27    6.12
  -1 -15   6  104.76    5.12
   1  15  -6  104.46    5.91
   1 -15  -6  114.89    5.12
   1 -15  -6   99.42    5.02
  -1 -15   6  111.19    5.13
   1 -15  -6   94.26    4.97
   1 -15  -6  103.70    5.09
  -1 -15   6   93.86    5.01
   1  15  -5   50.56    3.71
   1 -15  -5   44.46    2.67
   1 -15  -5   40.05    2.41
   1  15  -5   46.96    3.85
   1  15  -5   44.59    3.49
   1 -15  -5   44.35    2.44
   1 -15  -5   37.86    2.30
  -1 -15   5   43.46    2.50
   1 -15  -5   39.36    2.26
   1 -15  -5   45.63    2.42
  -1 -15   5   36.44    2.34
   1  15  -4   46.12    3.66
   1  15  -4   53.89    3.91
   1 -15  -4   43.72    2.66
   1 -15  -4   36.31    2.29
   1 -15  -4   42.19    2.43
  -1 -15   4   40.11    2.44
   1  15  -4   48.82    3.54
  -1  15   4   39.86    3.49
   1 -15  -4   38.59    2.45
  -1 -15   4   45.04    2.46
   1 -15  -4   39.30    2.34
   1  15  -4   56.00    3.92
   1 -15  -4   45.61    2.41
  -1 -15   4   43.91    2.34
  -1 -15   3   11.96    1.45
   1  15  -3   21.14    2.97
   1  15  -3   27.92    2.85
   1 -15  -3   12.14    1.33
  -1  15   3   15.06    2.80
   1  15  -3   15.66    2.66
   1 -15  -3    9.56    1.44
   1 -15  -3    9.71    1.33
   1 -15  -3   10.36    1.04
   1 -15  -3    8.03    1.77
   1  15  -3   16.67    3.01
  -1 -15   3   11.16    1.31
   1 -15  -3   11.63    1.45
  -1 -15   3   10.50    1.33
   1  15  -2  400.21   19.82
   1 -15  -2  450.00   19.38
   1 -15  -2  406.53   19.33
   1 -15  -2  418.77   19.41
   1 -15  -2  408.97   19.37
  -1 -15   2  367.21   19.34
   1  15  -2  419.80   19.89
  -1  15   2  399.23   20.02
   1 -15  -2  487.97   19.45
  -1 -15   2  431.45   19.39
   1 -15  -2  432.46   19.37
   1  15  -2  438.68   20.01
  -1 -15   2  409.95   19.37
   1 -15  -2  422.43   19.39
   1  15  -1  227.37   10.80
   1 -15  -1  247.95   10.19
  -1 -15   1  219.95   10.11
   1 -15  -1  222.72   10.09
   1  15  -1  208.05   10.66
  -1  15   1  218.93   10.86
  -1 -15   1  207.30   10.11
   1 -15  -1  211.08   10.06
  -1  15   1  222.11   10.83
   1 -15  -1  223.94   10.11
  -1 -15   1  212.88   10.12
  -1 -15   1  210.95   10.13
   1 -15  -1  220.57   10.14
   1 -15  -1  225.08   10.12
  -1 -15   1  180.40   10.04
  -1 -15   1  233.40   10.14
  -1 -15   0   11.10    1.34
  -1 -15   0   15.14    1.26
   1 -15   0   10.03    1.24
   1  15   0   12.71    2.47
  -1  15   0   18.06    2.94
   1 -15   0   11.86    1.32
  -1 -15   0   10.20    1.14
  -1 -15   0   11.04    1.28
   1 -15   0   11.94    1.31
  -1 -15   0   11.00    1.38
   1  15   0   16.02    2.59
  -1  15   0   15.88    2.91
  -1 -15   0   12.70    1.50
  -1 -15   0   12.06    1.54
   1 -15   0   11.12    1.39
   1 -15   0   13.14    1.23
  -1 -15  -1    9.26    1.53
  -1 -15  -1    8.62    1.21
   1 -15   1    7.69    1.22
   1  15   1   12.36    2.33
  -1  15  -1    8.34    2.85
  -1 -15  -1    6.90    1.24
  -1 -15  -1    8.82    1.30
   1  15   1    7.54    2.36
  -1  15  -1    9.31    2.84
   1 -15   1    7.98    1.18
  -1 -15  -1    9.67    1.22
  -1 -15  -1    9.15    1.38
[truncated: 3,954,260 more chars]
